# Supplementary material for: Comprehensive Analysis of the Proteome of S. cerevisiae Wild-Type and pdr5Δ Cells in Response to Bisphenol A (BPA) Exposure
Source: Microorganisms. 2025 Jan 8;13(1):114. doi: 10.3390/microorganisms13010114 (PMC11767658; doi:10.3390/microorganisms13010114)
Supplement: Supplementary file 1 [file microorganisms-13-00114-s001.zip]

Archive with 2 entries (2 files):
- microorganisms-3405645 Supplementary Figures_JP.pdf
- Table S1 List of Proteins .xlsx
