# Supplementary material for: Comprehensive Analysis of the Proteome of S. cerevisiae Wild-Type and pdr5Δ Cells in Response to Bisphenol A (BPA) Exposure
Source: Microorganisms. 2025 Jan 8;13(1):114. doi: 10.3390/microorganisms13010114 (PMC11767658; doi:10.3390/microorganisms13010114)
Supplement: Supplementary file 1 [file microorganisms-13-00114-s001.zip › Table S1 List of Proteins .xlsx]

## Sheet: Proteins
Table S1: Proteins quantified in the experiment. Columns include: Protein ID, Gene symbol, Description, Number of Peptides assigned to a given protein, and 18 columns of TMT signal-to-noise values that have been scaled to 100 across all channels.
				126_sn scaled	127n_sn scaled	127c_sn scaled	128n_sn scaled	128c_sn scaled	129n_sn scaled	129c_sn scaled	130n_sn scaled	130c_sn scaled	131_sn scaled	131c_sn scaled	132n_sn scaled	132c_sn scaled	133n_sn scaled	133c_sn scaled	134n_sn scaled
ProteinID	GeneSymbol	Description	Peptides	wt2_0_1	wt2_0_2	wt2_50_1	wt2_50_2	wt2_150_1	wt2_150_2	wt2_300_1	wt2_300_2	pdr5_0_1	pdr5_0_2	pdr5_50_1	pdr5_50_2	pdr5_150_1	pdr5_150_2	pdr5_300_1	pdr5_300_2
P00549	CDC19	Pyruvate kinase 1	1937	5.86083	5.74586	6.01514	6.27198	6.2202	6.24533	6.68685	6.65122	5.83311	5.87163	6.06957	5.97856	6.61699	6.48897	6.67254	6.77122
P02994	TEF1	Elongation factor 1-alpha	1656	6.41109	6.25101	6.43186	6.55919	6.31825	6.41909	6.25	6.09454	6.11546	6.22652	6.37719	6.3726	6.09621	6.13287	5.97513	5.969
P32324	EFT1	Elongation factor 2	1498	6.15144	6.04642	6.16381	6.33219	6.24915	6.20797	6.2396	6.16074	6.13196	6.29926	6.28024	6.2049	5.94579	5.93401	6.83133	6.82119
P07259	URA2	Protein URA2	1181	4.49655	4.53904	5.00041	5.12253	6.18752	6.25938	7.91847	8.72702	4.39101	4.35163	5.25141	5.22212	8.21549	7.97973	8.06644	8.27125
P06169	PDC1	Pyruvate decarboxylase isozyme 1	1038	6.07392	5.84846	6.08186	6.15797	6.32251	6.38986	6.45054	6.44215	5.94203	6.03399	6.1816	6.09177	6.06381	6.02883	6.93843	6.95226
P19097	FAS2	Fatty acid synthase subunit alpha	983	5.9617	6.04243	6.12837	5.99177	6.0976	6.11832	6.02814	5.95348	6.45266	6.32981	6.7423	6.93993	6.68878	6.84453	5.92086	5.75932
P00560	PGK1	Phosphoglycerate kinase	954	6.09107	5.982	6.24789	6.32298	6.24226	6.46788	6.44489	6.45294	5.66263	5.83614	6.23529	6.32355	6.75896	6.70214	6.09915	6.13024
P00925	ENO2	Enolase 2	922	5.7488	5.58256	6.6584	5.5776	6.11268	6.74569	6.80221	6.50295	4.87671	5.90469	6.05122	6.74955	6.35256	6.36672	7.09535	6.8723
P07149	FAS1	Fatty acid synthase subunit beta	922	5.85542	5.99234	5.96415	6.02275	6.14011	6.00958	6.08833	6.06212	6.44426	6.29493	6.75878	6.76252	6.65842	6.77004	6.165	6.01124
P16521	YEF3	Elongation factor 3A	877	6.51801	6.67166	6.54131	6.48275	6.36158	6.2242	6.11581	6.07779	6.32071	6.41891	6.36409	6.60821	5.90961	5.97518	5.76138	5.64881
Q00955	ACC1	Acetyl-CoA carboxylase	838	6.2348	5.53533	6.60222	5.46511	6.99062	7.20197	5.80624	7.8321	6.77586	5.44327	7.18031	6.95393	5.98182	6.60068	4.78315	4.6126
P14540	FBA1	Fructose-bisphosphate aldolase	759	5.82517	5.69659	6.03618	6.25796	6.16026	6.34598	6.57093	6.33853	5.99242	6.22986	6.2966	6.3632	7.0668	7.03324	5.83276	5.95351
P14126	RPL3	60S ribosomal protein L3	628	6.92482	7.02567	6.85734	6.74616	6.63768	6.43307	6.12155	5.69469	6.94733	6.93251	6.8369	7.00399	5.73681	5.86887	4.20868	4.02393
P05750	RPS3	40S ribosomal protein S3	593	6.87587	6.80593	6.62017	6.64844	6.5285	6.3998	6.13904	5.9222	6.92979	6.93206	6.71926	6.74394	5.76605	5.8731	4.65521	4.44063
P17255	VMA1	V-type proton ATPase catalytic subunit A	591	6.10228	6.19798	6.10157	6.40559	6.06141	6.13622	6.43548	6.15648	5.84581	6.27987	5.99254	6.03918	6.44854	6.31996	6.71997	6.75714
P06105	SCP160	Protein SCP160	567	6.66083	6.70924	6.46754	6.45093	6.34191	6.21358	5.99119	5.87916	6.57882	6.56466	6.45495	6.45918	5.7949	5.80218	5.86451	5.76642
P00330	ADH1	Alcohol dehydrogenase 1	561	5.88607	5.89913	6.10995	6.55269	6.27429	6.40401	6.84715	6.72606	5.53306	5.58908	6.11253	6.17182	7.28888	7.03762	5.71641	5.85125
P10081	TIF1	ATP-dependent RNA helicase eIF4A	543	6.35983	6.34366	6.27665	6.20988	6.26135	6.09179	6.14661	6.11009	6.66223	6.60002	6.58455	6.57429	6.16408	6.1325	5.78683	5.69565
P04147	PAB1	Polyadenylate-binding protein, cytoplasmic and nuclear	509	7.10152	6.95457	6.77769	6.65425	6.61501	6.47111	5.97194	5.3826	7.29902	7.18003	7.0818	7.00625	5.7557	5.79196	4.05757	3.89899
Q12019	MDN1	Midasin	508	6.73667	6.80587	6.52379	6.64756	6.44769	6.25851	6.07549	5.85829	7.09644	6.96035	6.60261	6.60436	5.66948	5.62556	5.14341	4.94393
P19414	ACO1	Aconitate hydratase, mitochondrial	482	5.78226	5.85108	5.71757	5.96751	5.68266	5.7632	6.30028	6.98206	5.40886	5.72452	5.17881	5.07532	5.72843	5.56996	9.552	9.71548
P33892	GCN1	eIF-2-alpha kinase activator GCN1	479	6.49912	6.54761	6.21157	6.32613	6.25398	6.05584	6.10645	5.96121	6.64047	6.57139	6.40298	6.35636	5.95395	5.88523	6.15752	6.07018
P00942	TPI1	Triosephosphate isomerase	477	5.71776	5.59432	5.77995	6.01047	6.29189	6.37543	6.95038	7.1327	5.50351	5.62234	5.96931	5.94022	7.0031	6.8747	6.53957	6.69435
P19882	HSP60	Heat shock protein 60, mitochondrial	471	5.8733	5.98273	5.74237	5.68848	5.6934	5.53919	5.8083	6.5582	5.78446	5.72288	5.59274	5.58292	5.73481	5.75595	9.42912	9.51115
P46655	GUS1	Glutamate--tRNA ligase, cytoplasmic	468	6.244	6.15936	6.12273	6.26334	6.11491	6.12846	6.19604	6.25032	6.14914	6.2817	6.14591	6.11505	6.03163	6.04598	6.91881	6.83262
P60010	ACT1	Actin	466	6.06718	6.05231	6.33156	6.21522	6.16663	6.3279	6.2364	6.0656	6.08948	6.34668	6.21833	6.37923	6.48708	6.64787	6.09902	6.2695
P04801	THS1	Threonine--tRNA ligase, cytoplasmic	460	6.24208	6.17489	6.32439	6.38332	6.34971	6.41559	6.26765	6.3203	6.13969	6.31904	6.19216	6.18991	6.02107	6.03615	6.30273	6.32132
Q05022	RRP5	rRNA biogenesis protein RRP5	428	6.54407	6.54881	6.37856	6.3575	6.25484	6.16353	5.96117	5.84861	6.5948	6.60801	6.44483	6.50848	5.69355	5.80514	6.22305	6.06504
P09436	ILS1	Isoleucine--tRNA ligase, cytoplasmic	425	6.08813	6.0526	6.14141	6.11494	6.20291	6.13862	6.21797	6.27593	6.01286	6.13877	6.06357	6.04346	6.19434	6.12237	7.09895	7.09317
P38972	ADE6	Phosphoribosylformylglycinamidine synthase	420	5.80414	5.65952	5.88544	6.10301	6.16515	6.11293	6.23333	6.1911	5.91646	5.97091	5.98688	5.8702	5.98971	6.08171	7.93097	8.09855
Q12680	GLT1	Glutamate synthase [NADH]	419	6.24663	6.36547	6.18629	6.53483	6.28871	6.2104	6.71982	6.4154	6.19003	6.50608	6.01175	5.91667	6.27241	6.07387	6.09355	5.96811
P16861	PFK1	ATP-dependent 6-phosphofructokinase subunit alpha	417	6.06262	6.2227	6.0847	6.10614	6.32917	6.19157	6.62574	6.72733	5.8141	5.869	5.96301	5.95849	6.36839	6.29505	6.69177	6.69021
P32589	SSE1	Heat shock protein homolog SSE1	412	6.08438	5.90976	6.13651	5.96369	5.98497	6.06461	5.97274	5.95057	5.97086	6.17028	6.08648	6.23674	6.26695	6.41241	7.28014	7.5089
P10964	RPA190	DNA-directed RNA polymerase I subunit RPA190	402	7.20744	7.16339	7.04349	7.16621	6.8829	6.78338	6.36918	5.93359	7.24568	7.09691	6.97372	7.04952	5.72778	5.87417	2.84261	2.64001
P31539	HSP104	Heat shock protein 104	402	5.36809	5.44494	5.51982	5.57575	5.55353	5.69074	6.27981	7.20222	4.48518	4.50988	4.55631	4.46824	5.93547	5.6721	11.7138	12.0241
P16862	PFK2	ATP-dependent 6-phosphofructokinase subunit beta	400	6.18651	6.27769	6.00261	6.14681	6.30573	6.13084	6.57063	6.47895	5.9479	6.03998	6.22787	6.09949	6.35597	6.24757	6.41797	6.56348
P26637	CDC60	Leucine--tRNA ligase, cytoplasmic	394	6.55457	6.50325	6.356	6.37905	6.24436	6.20968	6.14753	5.87751	6.44356	6.55245	6.32578	6.26459	6.06546	5.96569	6.07114	6.03937
P08566	ARO1	Pentafunctional AROM polypeptide	372	5.98022	6.03572	5.83689	5.8987	5.95816	5.93647	6.09886	6.19383	6.14805	6.10211	5.96739	5.94694	6.9739	6.83849	6.98315	7.10112
P04802	DPS1	Aspartate--tRNA ligase, cytoplasmic	369	5.83104	5.87772	5.87329	6.16698	5.99817	6.08008	6.18421	6.4241	5.75642	5.95879	5.89721	5.87991	6.3582	6.36868	7.62845	7.71674
P38249	RPG1	Eukaryotic translation initiation factor 3 subunit A	366	6.52425	6.54143	6.36183	6.26135	6.31791	6.30634	6.02884	5.87319	6.57272	6.63964	6.4507	6.47833	5.82411	5.98968	5.89721	5.93247
P05694	MET6	5-methyltetrahydropteroyltriglutamate--homocysteine methyltransferase	366	5.70422	5.60472	5.99301	5.91323	5.98864	6.18785	6.26519	6.54075	5.29029	5.22979	5.35795	5.35059	6.2698	6.04414	9.0098	9.25002
P26783	RPS5	40S ribosomal protein S5	366	6.93304	6.82015	6.8554	6.78712	6.64502	6.61531	6.21999	5.70252	6.77108	7.08968	6.78482	6.85338	5.69422	5.89383	4.23947	4.09499
P07244	ADE5,7	Bifunctional purine biosynthetic protein ADE5,7	365	5.92884	5.78551	5.84657	5.86791	5.98754	6.01745	6.04186	6.42334	6.10231	5.96375	6.18259	6.04113	6.12929	6.1332	7.68331	7.86539
P25694	CDC48	Cell division control protein 48	362	5.9247	5.93624	5.89702	5.97764	5.91339	5.97616	6.13892	6.14338	6.1094	6.08888	6.34209	6.26794	6.92775	6.86792	6.74467	6.74389
P38219	OLA1	Obg-like ATPase 1	359	6.61238	6.70885	6.48245	6.54076	6.31776	6.32066	6.0603	5.76613	6.64212	6.79357	6.42386	6.51614	5.77094	5.78893	5.63838	5.61677
P38625	GUA1	GMP synthase [glutamine-hydrolyzing]	356	6.55926	6.51229	6.36611	6.39582	6.44972	6.39834	5.9912	5.79762	6.78114	6.71201	6.64641	6.73587	5.94341	6.01592	5.36122	5.33366
P38708	YHR020W	Putative proline--tRNA ligase YHR020W	354	6.5108	6.60523	6.39351	6.50303	6.37665	6.22575	6.06827	6.29688	6.45457	6.48981	6.27801	6.49209	5.95206	6.03779	5.68409	5.63146
P54115	ALD6	Magnesium-activated aldehyde dehydrogenase, cytosolic	354	5.98486	6.05793	6.14733	6.12103	5.95437	5.95497	6.00626	5.56247	5.89409	6.23949	6.30742	6.27814	7.89736	7.8684	5.85335	5.87255
P22147	XRN1	5'-3' exoribonuclease 1	351	6.34171	6.42842	6.22218	6.27881	6.19266	6.01566	5.89901	6.01373	6.53385	6.46234	6.51856	6.49126	6.09763	6.08371	6.29375	6.12674
P23254	TKL1	Transketolase 1	346	5.66161	5.61589	5.65633	5.8716	6.07209	6.1194	6.56606	6.73363	5.59144	5.6964	5.77775	5.81332	6.39687	6.33277	7.96276	8.13208
P13188	GLN4	Glutamine--tRNA ligase	345	6.49326	6.42325	6.45803	6.50983	6.43583	6.5062	6.25751	6.08789	6.48035	6.48381	6.4002	6.43419	5.87193	5.88236	5.67521	5.60016
P06168	ILV5	Ketol-acid reductoisomerase, mitochondrial	343	5.86132	5.7523	6.09416	6.22822	6.401	6.34581	6.24451	6.17905	5.95288	6.03093	6.45364	6.39268	6.27946	6.42027	6.56931	6.7945
P04807	HXK2	Hexokinase-2	343	6.30545	6.14767	6.57975	6.36134	6.79054	7.02522	6.97787	6.56365	5.94282	5.97152	6.31606	6.20225	5.82273	5.95248	5.47867	5.562
P25443	RPS2	40S ribosomal protein S2	343	6.81982	6.80912	6.6884	6.69302	6.51429	6.36445	6.09849	5.96801	6.7496	6.61062	6.69648	6.81494	5.74992	5.92474	4.89686	4.60123
Q08972	NEW1	[NU+] prion formation protein 1	335	6.70381	6.77583	6.31852	6.58655	6.3466	6.01875	6.09121	5.86485	6.75307	6.76002	6.44117	6.38596	5.58184	5.62022	5.91917	5.83242
P39522	ILV3	Dihydroxy-acid dehydratase, mitochondrial	333	5.81457	5.80744	6.02041	6.19953	6.06926	6.2057	6.30308	6.15798	5.81006	6.08572	5.9347	6.11279	6.56202	6.52781	7.05902	7.3299
P22137	CHC1	Clathrin heavy chain	330	6.23352	6.35056	6.12663	6.20529	6.03912	5.96784	6.15137	6.34528	6.10226	6.04622	6.11342	6.12686	6.30317	6.3079	6.76927	6.8113
P06103	PRT1	Eukaryotic translation initiation factor 3 subunit B	321	6.38889	6.47797	6.34649	6.51405	6.31704	6.1997	6.18634	6.18346	6.19775	6.31492	6.16383	6.23333	5.84702	5.94892	6.36714	6.31315
P38934	BFR1	Nuclear segregation protein BFR1	316	6.35353	6.35888	6.1211	6.12249	6.21561	6.06482	5.95732	5.9926	6.33881	6.53262	6.3257	6.23775	6.39643	6.51728	6.07997	6.38507
Q03690	CLU1	Clustered mitochondria protein 1	315	6.56419	6.33906	6.43292	6.39807	6.32701	6.29819	6.14645	5.97088	6.52161	6.53543	6.28841	6.17525	5.69819	5.68357	6.31693	6.30384
P05317	RPP0	60S acidic ribosomal protein P0	314	6.79188	6.82567	6.61713	6.60095	6.45751	6.47542	6.12294	5.85563	6.80608	6.81238	6.75084	6.74582	5.79945	5.96583	4.79879	4.57367
P40069	KAP123	Importin subunit beta-4	313	6.52925	6.49041	6.27386	6.43105	6.32635	6.18059	6.09445	6.11826	6.56216	6.6167	6.36319	6.41149	5.90054	6.00742	5.8946	5.79968
P12709	PGI1	Glucose-6-phosphate isomerase	312	5.69775	5.53326	5.80126	5.93283	6.14956	6.23509	6.77113	6.87304	5.52069	5.62902	5.80865	5.80648	6.68514	6.52315	7.52243	7.51049
Q05506	YDR341C	Arginine--tRNA ligase, cytoplasmic	311	6.14465	6.04483	6.20527	6.1931	6.23974	6.22145	6.4138	6.28945	6.24391	6.33724	6.21181	6.12068	6.24671	6.12909	6.46374	6.49453
P22515	UBA1	Ubiquitin-activating enzyme E1 1	310	5.68574	5.70649	5.77966	5.69157	5.72332	5.77913	6.04001	6.06693	5.79825	5.90033	6.02293	6.16394	6.80877	6.86624	7.98768	7.979
P15180	KRS1	Lysine--tRNA ligase, cytoplasmic	309	6.23032	6.26123	6.32882	6.43506	6.32384	6.32926	6.30205	6.01074	6.28389	6.56784	6.20523	6.21977	6.21699	6.27895	5.97988	6.02613
P37291	SHM2	Serine hydroxymethyltransferase, cytosolic	309	5.89447	5.69485	6.05196	6.12102	6.02413	6.20534	6.061	6.4395	5.58805	5.48657	5.58594	5.55655	5.71782	5.77898	8.70997	9.08384
P38764	RPN1	26S proteasome regulatory subunit RPN1	307	5.77223	5.89574	5.8483	5.91304	5.90054	5.94069	6.12085	6.43475	5.75544	5.7067	5.93732	6.06169	6.38995	6.44354	7.92358	7.95563
P07251	ATP1	ATP synthase subunit alpha, mitochondrial	305	5.92762	5.91963	5.99403	5.92966	6.03997	6.08679	6.3146	7.10297	5.91934	5.76093	5.58562	5.50252	5.56233	5.55271	8.36634	8.43496
P08518	RPB2	DNA-directed RNA polymerase II subunit RPB2	301	6.1918	6.20694	6.09757	6.20059	6.11133	6.06067	6.22105	6.30851	6.24776	6.19702	6.19866	6.22375	6.29845	6.35335	6.568	6.51456
P24783	DBP2	ATP-dependent RNA helicase DBP2	300	7.0246	7.05998	6.79294	6.72958	6.53865	6.47085	5.99087	5.5977	7.35617	7.26654	6.87525	6.9042	5.28295	5.22767	4.52274	4.35932
P00958	MES1	Methionine--tRNA ligase, cytoplasmic	299	6.52492	6.33104	6.45139	6.41733	6.42708	6.42144	6.26072	6.02806	6.53658	6.5938	6.37427	6.33328	5.92768	5.91547	5.6642	5.79275
P38788	SSZ1	Ribosome-associated complex subunit SSZ1	299	6.09883	5.89541	6.01447	6.06239	6.09552	6.05701	6.3278	6.32253	6.26596	6.26637	6.19342	6.06652	6.1179	6.07781	7.0632	7.07488
P04840	POR1	Mitochondrial outer membrane protein porin 1	299	5.73687	5.65639	5.88453	5.68624	6.03474	6.11049	6.32932	6.99072	5.66067	5.49377	5.4686	5.49908	5.82291	5.8907	8.84854	8.88645
P07264	LEU1	3-isopropylmalate dehydratase	298	5.72642	5.69201	5.88282	5.90623	6.12343	6.18613	6.46163	6.57188	5.73979	5.92617	6.06963	5.9551	6.65255	6.50083	7.25222	7.35317
P41940	PSA1	Mannose-1-phosphate guanyltransferase	294	6.79248	6.6832	6.48942	6.86101	6.43203	6.42027	6.25243	6.08768	6.74763	6.78158	6.42739	6.30545	5.64412	5.60821	5.23136	5.23575
P15705	STI1	Heat shock protein STI1	290	5.74882	5.63843	5.78304	5.63744	5.81353	5.77737	5.82152	6.05238	5.77333	5.74438	5.79843	5.76699	6.13666	6.18672	9.02909	9.29187
P00931	TRP5	Tryptophan synthase	288	5.53782	5.53455	5.61684	5.87341	5.76323	5.75104	6.3719	6.29586	5.68768	5.73891	5.78135	5.71123	7.25322	7.03049	7.86789	8.1846
P00950	GPM1	Phosphoglycerate mutase 1	288	5.62793	5.51729	5.89611	6.28455	5.98738	6.30133	6.58903	6.60683	5.24733	5.73922	6.04958	6.73875	7.43022	7.46519	6.23107	6.28817
P41805	RPL10	60S ribosomal protein L10	288	7.17433	7.28593	6.82644	6.81756	6.5065	6.44211	6.11072	5.71855	6.52406	6.71902	6.70329	7.04159	5.85596	6.09345	4.19434	3.98614
P00817	IPP1	Inorganic pyrophosphatase	287	5.92885	5.94698	5.98679	5.86215	6.19162	6.20918	6.32134	6.20803	5.77119	6.08132	6.09523	5.9702	6.15268	6.14963	7.44946	7.67534
P04050	RPO21	DNA-directed RNA polymerase II subunit RPB1	284	5.84965	5.95121	5.8284	6.04161	5.91511	5.85076	6.18208	6.37819	5.95077	6.02876	6.02083	6.07123	6.55002	6.5283	7.47054	7.38253
P00830	ATP2	ATP synthase subunit beta, mitochondrial	284	5.90778	5.87973	5.86896	5.90902	6.05565	6.13505	6.28895	7.10816	5.87003	5.78238	5.40316	5.52957	5.50508	5.5297	8.63456	8.5922
P39986	SPF1	Manganese-transporting ATPase 1	283	6.26596	6.40833	6.26614	6.34343	6.29651	6.19067	6.13672	6.1194	6.48713	6.4044	6.58063	6.75041	6.33969	6.44822	5.51431	5.44805
P38011	ASC1	Guanine nucleotide-binding protein subunit beta-like protein	279	6.39692	6.30906	6.37004	6.49217	6.43683	6.42174	6.33607	6.04308	6.55389	6.63848	6.4909	6.39008	5.79987	5.80466	5.76066	5.75557
P07245	ADE3	C-1-tetrahydrofolate synthase, cytoplasmic	277	5.61087	5.47109	5.69113	5.80402	5.96297	5.90659	6.27565	6.60714	5.57207	5.51654	5.76336	5.72689	6.79139	6.71654	8.18041	8.40335
P06738	GPH1	Glycogen phosphorylase	276	5.625	5.95603	6.33461	5.96803	5.66771	6.84391	6.63736	7.40631	4.58866	4.66517	4.3378	4.33959	5.43588	4.97856	10.4678	10.7476
P16140	VMA2	V-type proton ATPase subunit B	276	6.23011	6.30228	6.01424	6.28762	6.11333	5.95034	6.36394	6.18807	6.12332	6.40503	6.05393	5.88115	6.28848	6.05732	6.8039	6.93692
P16474	KAR2	Endoplasmic reticulum chaperone BiP	273	6.15894	6.28849	6.06059	6.15863	5.83089	5.79205	5.78133	5.86233	5.90683	6.1797	5.87353	6.01739	5.96673	6.17222	7.94342	8.00694
P32582	CYS4	Cystathionine beta-synthase	271	6.41473	6.36608	6.40415	6.37404	6.34296	6.49611	6.18562	5.82508	6.38562	6.55968	6.64055	6.68729	6.24089	6.2749	5.38426	5.41803
P23615	SPT6	Transcription elongation factor SPT6	270	6.36557	6.48075	6.30801	6.26158	6.12155	6.09007	6.07662	6.28041	6.37873	6.22407	6.11507	6.16121	5.87449	5.82913	6.72126	6.71146
Q03280	TOM1	E3 ubiquitin-protein ligase TOM1	267	6.49504	6.59167	6.46989	6.4389	6.40548	6.24724	6.04057	6.02471	6.6807	6.69816	6.54772	6.627	6.03937	6.11067	5.37204	5.21084
P32471	EFB1	Elongation factor 1-beta	266	6.45073	6.37963	6.13216	6.40738	6.39462	5.96405	5.9172	5.68253	6.53755	6.36403	6.99136	6.62679	6.43948	6.31348	5.8245	5.57449
P32074	SEC21	Coatomer subunit gamma	262	6.27689	6.21696	6.1402	6.24034	6.2395	6.11658	6.18505	6.34199	6.32134	6.23798	6.06412	6.18988	6.10821	6.1595	6.55237	6.6091
Q07878	VPS13	Vacuolar protein sorting-associated protein 13	262	6.28496	6.23082	6.11723	6.23027	6.12806	6.00815	6.19986	6.18701	6.25023	6.21273	6.22785	6.13454	6.19327	6.2093	6.69192	6.69382
P15019	TAL1	Transaldolase	261	5.6646	5.59728	5.77772	5.85679	6.22442	6.3913	6.71821	7.02011	5.62781	5.52828	6.07957	5.87273	6.80298	6.61018	7.0802	7.14783
P52910	ACS2	Acetyl-coenzyme A synthetase 2	260	6.17268	6.30273	6.23653	6.21027	6.03372	6.1077	6.02492	5.98991	6.36021	6.35905	6.1911	6.27781	6.31784	6.31912	6.54393	6.5525
P10592	SSA2	Heat shock protein SSA2	258	5.90624	5.77779	5.75845	5.74198	5.89867	5.75599	5.74306	5.90323	6.16474	6.25837	6.22559	6.08894	6.1657	6.21229	8.13939	8.25957
P39954	SAH1	Adenosylhomocysteinase	257	6.242	6.13146	6.20918	6.69411	6.35639	6.15998	6.25647	6.21426	6.07363	5.95604	6.19926	5.88949	5.69931	6.16416	6.83065	6.9236
P38013	AHP1	Peroxiredoxin AHP1	256	5.72501	5.27327	6.08218	6.15335	6.2975	6.51966	6.09958	7.12782	5.97882	5.13349	6.32275	6.15268	6.62419	6.81352	6.71814	6.97804
P07170	ADK1	Adenylate kinase	254	5.8145	5.8523	6.08933	5.94063	6.18691	6.3541	6.30153	6.41423	5.87618	5.76187	6.15339	6.21395	6.52548	6.69713	6.83708	6.98138
Q12499	NOP58	Nucleolar protein 58	253	6.98237	7.07663	6.91742	6.71487	6.76466	6.63139	6.16856	5.76384	6.76156	6.92393	6.5609	6.74919	5.7833	5.92021	4.19592	4.08524
P05756	RPS13	40S ribosomal protein S13	253	6.6285	6.53742	6.73543	6.795	6.49116	6.65691	6.3584	5.85859	6.65662	6.80541	6.61133	6.80545	5.86799	5.91317	4.69406	4.58457
P36008	TEF4	Elongation factor 1-gamma 2	252	6.67373	6.4333	6.22605	6.21972	6.24076	6.09474	6.09621	5.73301	6.84099	6.85346	6.86552	6.91054	6.34399	6.49718	5.00247	4.96835
P0CS90	SSC1	Heat shock protein SSC1, mitochondrial	248	6.04797	6.03589	6.13171	5.87038	5.91133	6.10395	6.16661	6.32266	5.9615	5.96314	5.84643	5.89846	5.99427	6.05455	7.73288	7.95828
P21576	VPS1	Vacuolar protein sorting-associated protein 1	245	6.06843	6.16313	6.09017	6.12121	5.95358	5.86675	6.10602	6.1586	6.25954	6.37025	6.29462	6.34989	6.43402	6.4112	6.6134	6.73919
P22203	VMA4	V-type proton ATPase subunit E	245	6.23322	6.35585	6.05955	6.26939	6.17897	6.13081	6.4178	6.17054	6.31689	6.43352	6.1262	6.05188	6.57853	6.33244	6.08366	6.26074
P32565	RPN2	26S proteasome regulatory subunit RPN2	245	6.00915	5.92191	6.11223	6.02293	6.15114	6.26519	6.20401	6.32601	6.13865	6.10296	6.30834	6.21939	6.52624	6.56322	6.52348	6.60513
P15625	FRS2	Phenylalanine--tRNA ligase alpha subunit	245	6.24108	6.14079	6.2688	6.4844	6.23363	6.25392	6.25679	6.23939	6.23922	6.26417	6.21515	6.13005	6.13215	6.0551	6.36745	6.47788
P38707	DED81	Asparagine--tRNA ligase, cytoplasmic	244	6.1442	6.04703	6.14559	6.25569	6.24976	6.15184	6.19195	6.19572	6.18092	6.14779	6.15614	6.16631	6.35548	6.28721	6.59855	6.72581
P38701	RPS20	40S ribosomal protein S20	243	7.07877	6.99779	6.98788	6.60797	6.66706	6.68903	6.28826	5.32028	6.87374	7.10263	6.7013	6.76592	5.82273	5.92473	4.20099	3.97092
P39730	FUN12	Eukaryotic translation initiation factor 5B	241	6.43235	6.5055	6.35776	6.32928	6.26499	6.15033	5.94189	6.00962	6.27689	6.44725	6.315	6.61227	5.87017	6.07165	6.25633	6.15871
P15646	NOP1	rRNA 2'-O-methyltransferase fibrillarin	240	6.58082	6.54316	6.66218	6.72324	6.52043	6.76725	6.2	5.91933	6.48997	6.69476	6.59342	6.88958	5.88734	6.13831	4.65866	4.73154
P40024	ARB1	ABC transporter ATP-binding protein ARB1	237	6.68199	6.75386	6.5001	6.44565	6.45247	6.15756	6.14485	6.14062	6.78976	6.62377	6.44933	6.53573	5.64762	5.71375	5.55923	5.40372
P30624	FAA1	Long-chain-fatty-acid--CoA ligase 1	235	6.00817	6.30828	5.95986	5.96939	5.93028	6.00099	6.15441	6.82431	5.90066	5.69844	5.61846	5.63871	5.9032	5.89772	8.10779	8.07935
P16387	PDA1	Pyruvate dehydrogenase E1 component subunit alpha, mitochondrial	235	5.95067	5.89621	5.97845	6.03889	5.96379	6.10818	6.33967	6.593	5.92918	5.93458	5.97135	5.87247	6.3429	6.33134	7.332	7.41732
P25655	CDC39	General negative regulator of transcription subunit 1	235	6.52105	6.53561	6.31519	6.29093	6.27045	6.0702	6.26296	6.37716	6.61191	6.36267	6.32008	6.36439	6.01464	6.00586	5.86152	5.81535
P32481	GCD11	Eukaryotic translation initiation factor 2 subunit gamma	233	6.39689	6.35049	6.30254	6.44675	6.32579	6.33609	6.25672	6.26812	6.52872	6.50552	6.36427	6.32504	5.99735	6.03266	5.77079	5.79226
Q12460	NOP56	Nucleolar protein 56	232	6.75746	6.73698	6.6001	6.69297	6.56592	6.56771	6.2741	6.01979	6.57083	6.75778	6.56773	6.63637	5.87363	6.01828	4.73109	4.62927
P53622	COP1	Coatomer subunit alpha	231	6.18	6.24523	6.04098	6.16922	6.10721	5.99763	6.25895	6.42341	6.13328	6.02423	6.16486	6.07405	6.15321	6.06814	6.96526	6.99434
P25386	USO1	Intracellular protein transport protein USO1	230	6.25777	6.41057	6.16113	6.13623	6.07989	6.01107	6.06562	6.07997	6.22443	6.26976	6.15531	6.34328	6.12157	6.18439	6.72828	6.77073
P11075	SEC7	Protein transport protein SEC7	230	6.15961	6.24262	6.15172	6.19375	6.25576	6.18136	6.07054	6.09084	6.36884	6.27308	6.29691	6.3448	6.25359	6.23213	6.43743	6.44701
P32497	NIP1	Eukaryotic translation initiation factor 3 subunit C	230	6.61568	6.58727	6.74112	6.58524	6.37837	6.34848	5.9967	5.65886	6.38357	6.72989	6.37846	6.61926	5.72854	5.89595	5.7628	5.58982
P03965	CPA2	Carbamoyl-phosphate synthase arginine-specific large chain	228	4.26347	3.85873	4.80937	4.21108	5.65874	5.92812	6.76973	8.8463	4.78759	4.16211	5.39679	5.33317	11.092	11.5015	6.41173	6.96963
P32454	APE2	Aminopeptidase 2, mitochondrial	228	5.45306	5.41338	5.58049	5.68314	5.64252	5.74719	6.10243	6.28052	5.57227	5.76735	5.67353	5.68932	6.63447	6.60287	8.94787	9.20958
P29952	PMI40	Mannose-6-phosphate isomerase	228	6.13919	5.9521	6.35961	6.3347	6.30532	6.4609	6.45396	6.30124	5.83611	6.13234	6.07742	6.24677	6.42171	6.51931	6.1524	6.30694
P27476	NSR1	Nuclear localization sequence-binding protein	227	6.8746	6.7114	6.83905	6.62506	6.78815	6.51516	6.11995	5.32444	7.12201	7.12927	7.05384	6.91268	5.75685	5.94451	4.23937	4.04365
P32558	SPT16	FACT complex subunit SPT16	227	5.87582	5.87909	5.78004	5.78646	5.8815	5.86586	6.12337	6.51996	5.82281	5.85102	5.9502	5.98896	6.3517	6.17558	8.09223	8.05541
P40413	CCT5	T-complex protein 1 subunit epsilon	227	6.50615	6.64272	6.45791	6.42238	6.43929	6.26923	6.23918	6.07964	6.77759	6.55093	6.54559	6.52064	6.15011	6.20289	5.15315	5.04259
P38720	GND1	6-phosphogluconate dehydrogenase, decarboxylating 1	226	5.28458	5.07792	5.44567	5.86711	5.93982	6.06564	6.86402	7.06358	5.15657	5.12394	5.60281	5.54176	6.83238	6.59678	8.66085	8.87656
P28274	URA7	CTP synthase 1	226	6.55837	6.45905	6.22929	6.37678	6.33915	6.25958	6.17576	6.13751	6.73048	6.67111	6.49921	6.64344	5.82607	5.89319	5.67228	5.52873
P07342	ILV2	Acetolactate synthase catalytic subunit, mitochondrial	224	6.14798	6.26172	6.24181	6.18342	6.12074	6.08338	6.20106	6.12619	6.16995	6.35015	6.07412	6.15691	6.21383	6.43375	6.55278	6.6822
P30822	CRM1	Exportin-1	224	6.12249	6.27885	6.11462	6.17321	6.11139	5.89463	6.1113	6.20399	6.3224	6.18436	5.98093	6.04539	5.95914	5.86394	7.35029	7.28306
P53852	YNL247W	Cysteine--tRNA ligase	224	6.06908	6.08899	6.0754	6.14805	6.03876	6.20106	6.08868	6.2965	6.05337	6.20771	6.00648	6.11885	6.23611	6.24779	7.03467	7.08849
P05030	PMA1	Plasma membrane ATPase 1	223	6.45524	6.51071	6.45429	6.39864	6.52369	6.21419	6.16175	6.19606	6.71537	6.47048	6.58907	6.61989	6.39109	6.34767	4.99018	4.96167
P38811	TRA1	Transcription-associated protein 1	222	6.67733	6.74324	6.50516	6.44365	6.40108	6.32579	6.27781	6.21186	6.7279	6.5521	6.47454	6.39197	6.02376	5.96894	5.19741	5.07746
P15624	FRS1	Phenylalanine--tRNA ligase beta subunit	222	6.2127	6.12365	6.2247	6.35978	6.20849	6.2062	6.38362	6.40891	5.90703	6.2273	6.02438	6.14472	6.02857	6.02461	6.8039	6.71143
P00359	TDH3	Glyceraldehyde-3-phosphate dehydrogenase 3	221	6.5495	5.87846	6.11231	6.07714	6.07429	6.16484	6.30419	6.58304	5.9961	5.82071	6.14536	6.23877	6.42912	6.45731	6.54064	6.62824
P04456	RPL25	60S ribosomal protein L25	221	6.73212	6.7038	6.65385	6.8433	6.62775	6.25814	6.32809	6.07776	6.84061	6.9948	6.76568	6.5999	5.85697	5.94105	4.45475	4.32144
P17967	PDI1	Protein disulfide-isomerase	220	5.60322	5.52507	5.52926	5.66651	5.84102	5.86892	6.06682	6.2256	5.88055	5.86488	6.17604	5.94476	7.03553	6.84721	7.73982	8.18479
P41811	SEC27	Coatomer subunit beta'	219	6.15477	6.02505	5.95492	6.14752	6.04025	5.7788	6.14196	6.25235	6.13248	6.15394	6.0274	5.96616	6.08167	6.02428	7.6087	7.50976
P09440	MIS1	C-1-tetrahydrofolate synthase, mitochondrial	217	6.40142	6.32815	6.4994	6.64639	6.56226	6.45213	6.39822	6.18911	6.49269	6.57025	6.31713	6.30748	5.94123	5.90216	5.52405	5.46793
Q00402	NUM1	Nuclear migration protein NUM1	217	6.56389	6.5989	6.5313	6.32692	6.24589	6.22179	5.91478	5.86467	6.60526	6.77863	6.40764	6.53271	5.90515	5.9405	5.79973	5.76225
P05453	SUP35	Eukaryotic peptide chain release factor GTP-binding subunit	217	6.54521	6.48648	6.20504	6.28963	6.21576	6.10129	5.92384	5.97144	6.42254	6.45421	6.36494	6.29102	6.01656	6.02714	6.27591	6.409
P25491	YDJ1	Mitochondrial protein import protein MAS5	216	6.12247	6.15136	6.23555	6.23416	6.13077	6.32646	5.7746	5.98607	6.1625	6.2686	6.2683	6.50794	5.81753	6.17226	6.80996	7.03148
P39077	CCT3	T-complex protein 1 subunit gamma	214	6.58156	6.44864	6.54355	6.45236	6.44118	6.51395	6.1193	5.80503	6.74629	6.67192	6.62566	6.51935	6.15671	6.13723	5.22113	5.01616
P07213	TOM70	Mitochondrial import receptor subunit TOM70	214	6.33542	6.34067	6.27754	6.35395	6.26234	6.28045	6.12535	6.27721	6.25437	6.29736	6.11408	6.09943	5.89465	5.9606	6.55895	6.56763
P35194	UTP20	U3 small nucleolar RNA-associated protein 20	213	7.01233	7.10264	6.91127	6.82527	6.66914	6.56314	6.16367	5.79153	6.95661	6.95219	6.82787	6.97882	5.50461	5.58035	4.19472	3.96585
P09624	LPD1	Dihydrolipoyl dehydrogenase, mitochondrial	212	5.43738	5.42502	5.76789	5.81132	5.81332	6.04403	6.15668	6.95876	5.05134	5.38391	5.41872	5.43228	6.65727	6.72192	8.89331	9.02684
P32599	SAC6	Fimbrin	212	6.15157	6.14594	6.23891	6.11902	5.98283	6.10107	6.04241	6.13979	6.04556	6.06962	5.96526	5.91695	6.24418	6.1955	7.33312	7.30827
P07284	SES1	Serine--tRNA ligase, cytoplasmic	212	6.27765	6.11811	6.16079	6.3753	6.38996	6.33665	6.31913	6.36216	6.38149	6.35374	6.28805	6.11902	6.08736	6.09001	6.19367	6.14689
P22138	RPA135	DNA-directed RNA polymerase I subunit RPA135	211	7.07416	7.0587	6.86241	7.2771	6.81479	6.68717	6.39455	5.99087	7.14027	6.98625	6.8989	7.00387	5.78	5.95561	3.16026	2.9151
Q04217	ECM16	Probable ATP-dependent RNA helicase DHR1	211	6.37437	6.41606	6.3408	6.35694	6.37072	6.21612	6.15084	6.07078	6.60402	6.57519	6.31389	6.46583	5.84552	5.77161	6.1144	6.01291
P38427	TSL1	Trehalose synthase complex regulatory subunit TSL1	211	5.48583	5.91892	6.02001	5.85144	5.7355	6.19456	6.58662	7.41659	4.33362	4.46938	4.41103	4.60601	5.76156	5.64312	10.7016	10.8642
P32527	ZUO1	Zuotin	211	6.24337	6.18623	6.28401	6.33614	6.19644	6.33327	6.26106	6.15538	6.25877	6.52829	6.16108	6.28001	6.18615	6.3133	6.09903	6.17747
P37292	SHM1	Serine hydroxymethyltransferase, mitochondrial	211	5.85232	5.90968	6.15583	5.80685	6.18159	6.25732	6.26674	6.29126	6.04379	6.25812	6.22177	6.28534	6.37067	6.38761	6.82703	6.88408
Q02892	NOG1	Nucleolar GTP-binding protein 1	210	7.26282	7.20825	6.94448	6.83573	6.93585	6.38714	5.99125	5.61053	7.54771	7.4767	7.17871	7.21257	5.49292	5.63134	3.27814	3.00587
P49723	RNR4	Ribonucleoside-diphosphate reductase small chain 2	208	5.88561	5.97379	5.82906	6.04545	5.68733	5.59217	6.19304	5.92434	5.96261	6.34421	5.86708	5.82546	6.42568	6.15261	8.12478	8.16678
P40185	MMF1	Protein MMF1, mitochondrial	207	5.99755	5.96749	6.27125	6.16866	6.47023	6.42641	6.65627	6.58022	5.87873	6.03829	6.18136	6.18485	5.98683	6.00564	6.53154	6.65467
P00924	ENO1	Enolase 1	206	4.97008	5.03346	5.63196	5.05171	5.68446	6.25039	7.27885	7.35529	4.23665	4.95822	5.23861	5.41622	8.12711	7.46251	8.57572	8.72876
P06634	DED1	ATP-dependent RNA helicase DED1	205	6.93177	6.86839	6.77399	6.58557	6.6527	6.60367	6.27961	6.00177	6.61861	6.69958	6.66795	6.69751	5.82709	5.99139	4.43831	4.36209
Q03195	RLI1	Translation initiation factor RLI1	204	6.39768	6.3575	6.4168	6.5291	6.29732	6.42808	6.39727	6.15204	6.6259	6.5871	6.45997	6.39162	5.97149	6.0437	5.50787	5.43657
Q03532	HAS1	ATP-dependent RNA helicase HAS1	204	6.35559	6.45572	6.44582	6.5751	6.52625	6.48854	6.34468	6.34623	6.5308	6.63818	6.44486	6.52419	6.02551	6.19432	5.14687	4.95733
P07283	SEC53	Phosphomannomutase	204	6.59934	6.55575	6.39569	6.2855	6.34951	6.16104	6.3091	6.27889	6.67705	6.6105	6.46438	6.35328	5.77627	5.73526	5.84341	5.60503
P39935	TIF4631	Eukaryotic initiation factor 4F subunit p150	203	7.20089	7.13921	6.48505	6.47088	6.39564	6.0668	5.16149	4.94474	6.94078	7.04316	7.32252	7.34117	5.89515	6.05775	4.86198	4.6728
P36421	TYS1	Tyrosine--tRNA ligase, cytoplasmic	203	6.35703	6.20947	6.3443	6.33378	6.34786	6.32526	6.40549	6.15798	6.49522	6.39915	6.41208	6.46638	6.42045	6.26457	5.60845	5.45253
P46367	ALD4	Potassium-activated aldehyde dehydrogenase, mitochondrial	202	5.45403	5.70257	6.13982	5.732	5.62448	6.41824	6.34533	7.18572	4.74278	4.86136	4.49395	4.67897	5.60441	5.49692	10.695	10.8244
P00815	HIS4	Histidine biosynthesis trifunctional protein	200	5.50598	5.33123	5.70469	5.69836	5.74306	5.87343	6.33677	6.46983	5.34078	5.13859	5.58944	5.58721	8.33646	8.23368	7.44688	7.66362
P38144	ISW1	ISWI chromatin-remodeling complex ATPase ISW1	199	6.46715	6.5037	6.3199	6.30903	6.30447	6.19166	6.14989	6.08266	6.50747	6.38592	6.33817	6.36366	6.15399	6.1719	5.92836	5.82207
P46672	ARC1	tRNA-aminoacylation cofactor ARC1	199	6.32452	6.21431	6.42498	6.5105	6.38045	6.40817	6.28416	5.84483	6.1749	6.45757	6.28499	6.24418	6.11431	6.27783	5.91159	6.1427
Q03640	TCB3	Tricalbin-3	199	6.64909	6.76599	6.50934	6.69882	6.10112	6.33752	6.03728	5.59542	6.60296	6.8008	6.3797	6.47055	6.17694	5.96454	5.49841	5.4115
P38061	RPL32	60S ribosomal protein L32	199	7.07911	6.88992	7.06117	7.10139	6.66502	6.76142	6.04303	5.62762	6.78714	7.02148	6.90172	7.15322	5.60632	5.83465	3.86097	3.60581
P19524	MYO2	Myosin-2	198	6.256	6.14915	6.10049	6.1282	6.22673	6.00237	6.31819	6.472	6.2035	6.16562	6.12192	6.11745	6.45435	6.22857	6.53884	6.51662
P39015	STM1	Suppressor protein STM1	198	6.72687	6.98617	6.79833	6.82046	6.4511	6.4168	5.47742	5.11339	6.31081	7.20769	7.17238	7.45542	6.26404	6.5201	4.22767	4.05136
P31373	CYS3	Cystathionine gamma-lyase	198	5.8671	5.87856	5.97538	6.04969	6.02659	6.05135	6.11621	6.25995	6.05151	5.95055	6.14914	6.00873	6.17091	6.16088	7.53219	7.75125
P33302	PDR5	Pleiotropic ABC efflux transporter of multiple drugs	197	4.85993	4.74667	8.6795	8.8599	13.1222	13.2188	17.6656	18.4455	0.818892	0.881747	1.26912	1.18201	1.40305	1.24404	1.59559	2.00749
P26321	RPL5	60S ribosomal protein L5	196	7.16969	6.93527	6.8863	6.7346	6.69407	6.56825	6.07482	5.53282	7.03845	7.04677	7.03235	6.88276	5.77895	5.78839	4.07733	3.75919
P32386	YBT1	ATP-dependent bile acid permease	195	6.48356	6.54521	6.31685	6.49067	6.3781	6.22468	6.26656	6.1766	6.72979	6.73635	6.39182	6.43706	6.15293	6.0314	5.3304	5.30799
P29547	CAM1	Elongation factor 1-gamma 1	195	5.96245	5.94378	5.8183	6.00836	6.06081	5.99189	6.41999	6.34021	5.99108	6.04075	5.96789	5.68545	6.37964	6.21614	7.47034	7.70291
P31688	TPS2	Trehalose-phosphatase	195	5.71955	6.10818	6.24268	6.22597	5.81117	6.31935	6.46243	7.05824	4.63183	4.67764	4.81392	4.8188	6.0393	5.82563	9.49206	9.75325
P00927	ILV1	Threonine dehydratase, mitochondrial	195	6.15376	6.17362	6.19611	6.27548	6.20319	6.20483	6.29701	6.19837	6.48323	6.50233	6.39163	6.19329	6.89778	6.64028	5.588	5.60109
P34167	TIF3	Eukaryotic translation initiation factor 4B	194	7.27078	7.28518	6.8087	6.55899	6.70722	6.38538	5.6979	5.25561	7.33041	7.21787	7.0903	7.11866	5.72088	5.76173	4.01308	3.77731
P15992	HSP26	Heat shock protein 26	194	5.13512	5.2639	5.50526	5.52433	5.83545	5.73996	6.69075	7.40904	4.45229	4.6055	4.72317	4.68009	5.93598	5.59329	11.2434	11.6624
P41810	SEC26	Coatomer subunit beta	194	6.3531	6.46597	6.07854	6.15358	6.1715	6.08024	6.20317	6.30276	6.27105	6.27859	6.15141	6.11629	6.11439	5.97531	6.673	6.6111
P38840	ARO9	Aromatic amino acid aminotransferase 2	194	6.48402	6.26077	6.16491	6.09604	6.14317	6.45411	5.95092	6.15702	6.70138	6.75493	5.92475	6.05374	4.58598	4.62655	7.84624	7.79546
P16120	THR4	Threonine synthase	193	5.93	5.88894	6.03465	6.0496	6.10178	6.3312	6.44869	6.46122	5.77563	5.85055	5.82965	5.93728	6.65946	6.54448	6.9416	7.21525
P14120	RPL30	60S ribosomal protein L30	193	6.79874	6.79728	7.0841	6.92763	6.70659	6.75487	6.27681	5.6841	6.22686	6.84319	6.44375	6.89284	5.8281	6.0645	4.39834	4.27231
Q02455	MLP1	Protein MLP1	192	6.57684	6.65701	6.43512	6.1867	6.28686	6.0858	5.88572	5.785	6.95631	6.87819	6.68955	6.65302	6.2335	6.27408	5.16519	5.25112
P38205	NCL1	Multisite-specific tRNA:(cytosine-C(5))-methyltransferase	191	6.56212	6.52847	6.65695	6.5874	6.51268	6.62138	6.28708	5.83693	6.5893	6.84098	6.57562	6.72902	5.95625	6.08369	4.82863	4.80349
P07262	GDH1	NADP-specific glutamate dehydrogenase 1	190	5.17088	4.99918	5.55107	6.13369	6.18032	6.53171	7.46741	7.42934	4.88792	4.9604	5.71268	5.56647	7.33862	7.23102	7.29524	7.54404
P54839	ERG13	Hydroxymethylglutaryl-CoA synthase	190	5.70526	5.53914	5.71766	5.98912	6.00724	5.90438	6.23381	6.40703	5.86712	5.83749	5.97554	5.83011	6.58775	6.48873	7.89157	8.01805
P40482	SEC24	Protein transport protein SEC24	189	6.12533	5.96744	6.14108	6.35995	6.03496	6.16932	6.25076	6.3195	6.03873	6.03895	6.04114	6.0704	6.0334	6.02137	7.20189	7.18579
P39683	NPT1	Nicotinate phosphoribosyltransferase	189	6.05916	6.01517	6.16898	6.20328	6.17053	6.22923	6.37129	6.4484	5.84766	5.83033	5.95491	5.90963	6.46629	6.45336	6.87735	6.99442
Q07478	SUB2	ATP-dependent RNA helicase SUB2	188	6.34375	6.27676	6.48725	6.52263	6.37643	6.4928	6.1049	6.10977	6.10089	6.11505	6.27911	6.3402	6.22364	6.34971	5.95091	5.9262
P12945	NAT1	N-terminal acetyltransferase A complex subunit NAT1	188	6.61169	6.64321	6.54931	6.56911	6.42962	6.388	6.15075	6.17875	6.66332	6.66317	6.48287	6.43389	5.79217	5.89974	5.35825	5.18617
P39109	YCF1	Metal resistance protein YCF1	188	6.23424	6.29882	6.09924	6.29042	6.31832	5.96583	6.37097	6.22449	6.60074	6.50542	6.6259	6.46856	6.9739	6.69467	5.05035	5.27812
P14742	GFA1	Glutamine--fructose-6-phosphate aminotransferase [isomerizing]	188	5.5653	5.61521	5.65522	5.77053	5.82345	5.80313	6.07245	6.35527	6.13995	6.10273	6.09596	5.97733	6.50458	6.31761	8.0395	8.16179
P37302	APE3	Aminopeptidase Y	185	5.69541	5.79767	5.9019	6.04291	5.78166	6.07015	6.30147	6.41944	5.31353	5.90339	5.74507	5.84164	6.34109	6.32688	8.19939	8.31842
P47047	MTR4	ATP-dependent RNA helicase DOB1	184	6.43781	6.31211	6.27843	6.4461	6.44149	6.23628	6.16793	6.01488	6.86721	6.61815	6.56064	6.26976	5.86766	5.88414	5.78103	5.81639
P06786	TOP2	DNA topoisomerase 2	184	6.17781	6.22612	5.99641	6.09592	6.12438	5.97764	6.14277	6.23225	6.26807	6.46902	6.19691	6.24246	6.37077	6.30096	6.56433	6.61417
Q12118	SGT2	Small glutamine-rich tetratricopeptide repeat-containing protein 2	183	5.97183	5.84603	5.68425	5.50853	6.0768	5.83961	5.75993	6.03314	5.35039	5.53844	6.57588	6.47899	7.18067	7.38178	7.29576	7.47796
P32861	UGP1	UTP--glucose-1-phosphate uridylyltransferase	183	5.83199	5.94916	5.84575	6.46083	5.6791	5.92075	6.06676	6.69553	5.51715	5.48612	5.3923	5.3883	6.13843	5.93557	8.87376	8.8185
P20967	KGD1	2-oxoglutarate dehydrogenase, mitochondrial	182	5.72887	5.75947	6.03165	5.87037	6.10153	6.18892	6.36635	7.0862	5.44402	5.48188	5.33583	5.45639	6.02423	5.84102	8.54388	8.7394
P53261	NOP7	Pescadillo homolog	182	6.9806	6.76992	6.7675	6.51014	6.59102	6.50938	5.9563	5.68313	7.20903	7.19648	6.89898	6.84432	5.65392	5.6883	4.50246	4.23851
P18759	SEC18	Vesicular-fusion protein SEC18	181	6.26527	6.276	6.16559	6.21056	6.19661	6.14016	6.3744	6.42993	6.17414	6.06167	6.07059	6.07686	6.28062	6.34399	6.44089	6.49274
P27616	ADE1	Phosphoribosylaminoimidazole-succinocarboxamide synthase	181	5.9125	5.8261	6.01145	5.82227	6.08873	6.37785	6.05494	6.3306	5.87195	5.83458	6.08041	5.93184	6.14616	6.10299	7.70004	7.9076
Q06706	IKI3	Elongator complex protein 1	181	6.24678	6.13134	6.03077	6.21345	6.19262	5.95515	6.19971	6.3398	6.48294	6.27957	6.26156	6.17002	6.02441	5.94469	6.74646	6.78072
P04051	RPO31	DNA-directed RNA polymerase III subunit RPC1	180	6.62626	6.8599	6.44566	6.60386	6.66286	6.33801	6.27139	6.0994	6.97783	6.826	6.68733	6.77294	5.94608	6.07794	4.46266	4.34188
Q05050	EIS1	Eisosome protein 1	180	7.43796	7.56375	7.25239	6.74804	6.5349	6.681	5.7116	5.29141	6.67371	6.73367	6.40007	6.52576	6.06453	6.00548	4.09578	4.27999
P49089	ASN1	Asparagine synthetase [glutamine-hydrolyzing] 1	180	5.63597	5.50242	5.81813	5.94113	6.16861	6.2839	6.94889	6.57689	5.70242	5.93185	6.15587	6.04628	7.82046	7.58585	5.78551	6.0958
Q03558	OYE2	NADPH dehydrogenase 2	180	5.63787	5.93508	5.60655	6.47989	5.92785	5.81711	6.99698	6.01516	5.40464	6.20676	5.9065	5.9285	7.48108	6.90032	6.72835	7.02735
P33297	RPT5	26S proteasome regulatory subunit 6A	179	6.19973	6.34257	6.34839	6.10866	6.30959	6.24208	6.36706	6.09763	6.20786	6.2231	6.46891	6.43238	6.8344	6.7312	5.54838	5.53808
P15891	ABP1	Actin-binding protein	179	6.27806	6.36957	5.99699	5.83427	6.14177	5.97058	5.44458	5.74944	6.02241	6.29122	6.774	6.73203	6.81752	6.71304	6.40928	6.45524
P10591	SSA1	Heat shock protein SSA1	178	5.42719	5.57232	5.73672	5.73837	5.52263	5.7412	5.84087	6.43131	5.4574	5.49421	5.26903	5.45977	6.15312	6.32719	9.75312	10.0755
P41338	ERG10	Acetyl-CoA acetyltransferase	178	6.04627	5.80945	6.15954	6.17682	6.31668	6.26745	6.36741	6.26919	6.0802	5.93456	6.36597	6.14494	6.47907	6.47888	6.60581	6.49777
P38968	SEC31	Protein transport protein SEC31	178	6.31743	6.24711	6.37513	6.35735	6.24949	6.34499	5.97819	5.72966	6.2606	6.51248	6.39269	6.48026	6.06726	6.23466	6.24441	6.2083
P32528	DUR1,2	Urea amidolyase	177	4.86244	5.08205	5.53624	5.65458	5.418	5.96464	6.81632	6.44715	5.19397	5.59933	5.74654	5.64233	7.8552	6.83303	8.63374	8.71444
Q12754	RRP12	Ribosomal RNA-processing protein 12	176	6.43144	6.71654	6.37667	6.4263	6.22576	6.14108	6.03922	5.98275	6.81345	6.65229	6.53215	6.53675	5.75883	5.77741	5.87865	5.71071
P53914	KRE33	RNA cytidine acetyltransferase	175	6.47152	6.58304	6.15416	6.2468	6.26873	6.18582	6.17731	6.23578	6.82182	6.59174	6.51653	6.59995	6.05337	6.04836	5.64165	5.40342
P32499	NUP2	Nucleoporin NUP2	173	7.11202	7.02764	6.92592	6.87192	6.53928	6.53126	5.78584	5.02157	6.96491	7.12565	6.9574	7.18282	6.14501	6.2213	3.86564	3.72182
P39960	BEM2	GTPase-activating protein BEM2/IPL2	173	6.41204	6.50542	6.27971	6.31828	6.18758	6.25414	6.11903	6.038	6.5428	6.56308	6.4001	6.47406	5.84661	6.01405	6.14996	5.89514
P27692	SPT5	Transcription elongation factor SPT5	172	6.67223	6.48348	6.33175	6.31142	6.36438	6.41044	6.15222	6.07517	6.67148	6.77555	6.52745	6.32949	6.04031	6.05724	5.47137	5.32604
P14832	CPR1	Peptidyl-prolyl cis-trans isomerase	172	5.93918	5.79929	5.85028	5.67747	5.88027	5.90076	5.87567	5.9613	6.0847	6.08327	6.20092	6.08312	6.55817	6.61633	7.42445	8.06484
P25087	ERG6	Sterol 24-C-methyltransferase	172	5.9876	5.90593	6.1762	6.11254	6.22816	6.22209	6.22462	6.24988	6.04455	5.99164	6.2178	6.26896	6.33912	6.42122	6.84484	6.76485
P02406	RPL28	60S ribosomal protein L28	171	6.80867	6.69061	6.90834	6.90572	6.65888	6.91415	6.12233	5.54979	6.80043	6.94117	6.92317	6.94763	5.71397	5.87051	4.09065	4.15398
P39744	NOC2	Nucleolar complex protein 2	171	6.65867	6.5666	6.4652	6.49911	6.56814	6.3999	6.30077	6.15046	6.93536	6.75358	6.64236	6.52306	5.86918	5.83358	4.97563	4.85841
P43535	GCN20	Protein GCN20	171	6.47655	6.70407	6.45001	6.53857	6.27401	6.22428	6.1932	5.9513	6.86569	6.6981	6.54918	6.37365	6.04248	5.84008	5.49364	5.3252
P21264	ADE2	Phosphoribosylaminoimidazole carboxylase	171	5.81208	5.64374	6.05412	5.86067	6.0047	6.31927	6.24512	6.68938	5.55297	5.51076	5.78272	5.70324	6.11253	6.12928	8.29325	8.28618
P38737	ECM29	Proteasome component ECM29	171	6.07025	6.12858	6.10943	6.02738	6.03917	5.99322	5.92425	6.15578	6.62248	6.32979	6.56747	6.46587	6.43582	6.60334	6.40395	6.12324
P32568	SNQ2	Protein SNQ2	170	4.05149	4.13865	4.59142	4.67881	5.56087	5.41447	6.88338	6.78425	4.61519	4.75156	7.47594	7.65938	12.2194	11.8679	4.40716	4.90015
P04806	HXK1	Hexokinase-1	169	5.64022	6.0159	6.70044	6.32231	5.48084	7.06744	6.55798	7.43653	4.0678	4.28238	4.19689	4.12947	5.18637	5.16725	10.6456	11.1026
P34241	URB1	Nucleolar pre-ribosomal-associated protein 1	168	6.41854	6.6466	6.26806	6.19019	6.40026	6.10437	5.94293	6.06229	7.02146	6.88755	6.70191	6.71415	5.82647	5.85254	5.61098	5.3517
P34216	EDE1	EH domain-containing and endocytosis protein 1	168	6.92071	6.98724	6.91418	6.60449	6.47448	6.45145	5.80354	5.4364	6.95252	6.79059	6.8814	7.03023	6.48231	6.57288	3.88685	3.81075
P39078	CCT4	T-complex protein 1 subunit delta	167	6.46662	6.62692	6.42227	6.40768	6.34326	6.20992	6.13892	6.04258	6.64975	6.44094	6.47135	6.50561	6.11137	6.00316	5.69438	5.46526
P37303	GLY1	Low specificity L-threonine aldolase	166	6.23531	6.17405	6.2726	6.58599	6.58871	6.39815	6.43931	6.26496	6.63373	6.47731	6.8036	6.51765	6.55616	6.54939	4.76799	4.7351
P42945	UTP10	U3 small nucleolar RNA-associated protein 10	165	6.53495	6.63391	6.47989	6.46479	6.48206	6.36171	6.23195	6.23628	6.64923	6.60057	6.46195	6.57951	5.62078	5.70073	5.68757	5.27413
Q12496	YOL098C	Uncharacterized protein YOL098C	165	5.95814	5.80435	6.15207	6.10695	6.21738	6.13927	6.23734	6.41709	5.98644	5.99714	6.09275	6.15276	6.42596	6.29319	6.9387	7.08049
P54838	DAK1	Dihydroxyacetone kinase 1	164	5.52738	5.57094	5.72804	5.87029	5.83007	5.87249	6.44208	6.91151	5.40187	5.31888	5.52291	5.39527	6.46619	6.32491	8.87908	8.9381
P33416	HSP78	Heat shock protein 78, mitochondrial	164	5.22231	5.54345	5.16985	5.50935	5.50543	5.48163	6.32772	7.09357	4.84345	4.86016	4.74795	4.73549	5.96371	5.83067	11.1224	12.0429
P38879	EGD2	Nascent polypeptide-associated complex subunit alpha	164	6.55782	6.42051	6.56334	6.3543	6.53616	6.30795	6.34523	5.82361	6.21739	6.33073	6.55594	6.46159	6.10765	6.17037	5.6504	5.59702
P31116	HOM6	Homoserine dehydrogenase	163	6.12278	5.93935	6.00087	6.05723	5.987	6.2452	6.39583	6.34233	5.89462	5.96453	5.92996	6.01302	6.3701	6.3955	7.16709	7.17458
P32590	SSE2	Heat shock protein homolog SSE2	163	5.08948	5.28343	5.36233	5.39173	5.45791	5.74831	6.51169	7.64141	4.44358	4.40767	4.41631	4.55234	5.85841	5.73558	11.8131	12.2867
P00360	TDH1	Glyceraldehyde-3-phosphate dehydrogenase 1	162	4.88815	5.20416	5.17701	5.56317	5.41528	5.78759	6.6217	7.55359	4.10721	4.37981	4.27773	4.17218	6.57736	5.88769	11.9712	12.4162
P00899	TRP2	Anthranilate synthase component 1	162	5.98774	5.99108	6.01361	6.21176	6.24944	6.09974	6.34773	6.46558	5.98976	6.06306	6.11992	6.11908	6.92504	6.69129	6.29387	6.43129
Q12109	WRS1	Tryptophan--tRNA ligase, cytoplasmic	162	6.45462	6.44974	6.44228	6.39939	6.51103	6.56528	6.39356	5.93995	6.45765	6.69813	6.38736	6.22783	5.96428	5.97243	5.54652	5.58995
P43616	DUG1	Cys-Gly metallodipeptidase DUG1	161	6.17742	6.28912	6.27104	6.18241	5.8983	6.26805	6.31608	6.31778	5.83029	6.11211	5.68975	5.77244	5.91945	5.93652	7.51043	7.50881
P39076	CCT2	T-complex protein 1 subunit beta	161	6.54675	6.53958	6.67033	6.64342	6.30118	6.49436	6.12797	6.00991	6.26484	6.50439	6.46063	6.66378	6.28998	6.32097	5.19593	4.96597
P38791	DYS1	Deoxyhypusine synthase	161	6.11877	5.97487	6.13456	6.3231	6.49927	6.27526	6.49295	6.42028	6.22388	6.09219	6.23116	6.11121	6.3675	6.21674	6.32651	6.19175
P42943	CCT7	T-complex protein 1 subunit eta	161	6.46372	6.43951	6.48039	6.33495	6.31678	6.22159	6.13253	6.01611	6.48347	6.46271	6.49093	6.43057	6.10572	6.17062	5.87985	5.57054
P00890	CIT1	Citrate synthase, mitochondrial	161	5.37998	5.41859	5.57593	5.58105	5.80856	5.99333	6.73019	7.70321	4.78346	4.78035	4.66336	4.6528	5.81922	5.52818	10.6827	10.8991
Q05911	ADE13	Adenylosuccinate lyase	161	5.73485	5.53477	6.09462	5.98123	6.16276	6.48652	6.41575	6.39415	5.42197	5.65422	6.06915	6.11465	6.28927	6.4203	7.65781	7.568
P48415	SEC16	COPII coat assembly protein SEC16	160	6.66171	6.72552	6.50283	6.35742	6.2828	6.03036	5.44478	5.37478	6.8281	6.90883	7.02424	7.01436	5.93284	6.10101	5.50076	5.30967
P47079	CCT8	T-complex protein 1 subunit theta	160	6.44339	6.35374	6.40768	6.31372	6.34314	6.27726	6.29011	6.06579	6.33751	6.40491	6.42422	6.50198	6.08063	6.20145	5.87379	5.68069
P33299	RPT1	26S proteasome regulatory subunit 7 homolog	159	6.1987	6.23533	6.26515	6.08925	6.10039	6.27106	6.00102	6.00737	6.14651	6.24146	6.43007	6.63092	6.65969	6.78949	5.9384	5.99519
P32288	GLN1	Glutamine synthetase	158	5.09376	5.11512	5.22831	5.86345	6.22779	6.21903	7.91942	7.64612	4.71123	4.91112	5.31749	5.21462	7.79839	7.21503	7.57157	7.94754
P40457	MLP2	Protein MLP2	157	6.58749	6.7222	6.4288	6.48	6.512	6.25761	6.13658	6.13241	6.67216	6.60608	6.54367	6.47093	6.17762	6.0917	5.10501	5.07572
P40215	NDE1	External NADH-ubiquinone oxidoreductase 1, mitochondrial	157	6.70243	6.56621	6.52879	6.28283	6.27602	6.25405	5.98246	6.58023	6.84654	6.37658	6.02576	6.07297	4.91867	5.20858	6.7914	6.58647
P49090	ASN2	Asparagine synthetase [glutamine-hydrolyzing] 2	157	5.68665	5.68827	6.00524	6.24285	5.90975	6.19322	6.04557	6.34325	5.8333	5.82521	5.94144	6.03131	6.40381	6.53967	7.5222	7.78826
P37838	NOP4	Nucleolar protein 4	157	7.20865	6.94366	7.10863	7.00567	6.85495	6.78664	6.13436	5.52775	7.35653	7.28057	7.10282	7.24343	5.54004	5.86632	3.17454	2.86543
Q12363	WTM1	Transcriptional modulator WTM1	156	5.71044	5.97171	5.80118	6.09789	5.46657	5.72886	6.3761	6.07694	5.33381	5.82422	5.15222	5.40509	6.62618	6.35052	9.00638	9.0719
P31412	VMA5	V-type proton ATPase subunit C	156	6.17994	6.34756	6.16957	6.45796	6.18892	6.2101	6.28126	5.93339	6.41721	6.78366	6.49969	6.48584	6.44384	6.45078	5.57141	5.57888
P47068	BBC1	Myosin tail region-interacting protein MTI1	156	5.82821	5.95868	5.56814	5.39709	5.83195	5.59631	5.31045	5.82939	5.44131	5.57806	6.46195	6.47964	6.89231	6.77252	8.46779	8.5862
P36775	PIM1	Lon protease homolog, mitochondrial	155	5.93743	5.89985	5.76761	5.78774	5.88466	5.82737	6.18742	6.66002	6.18152	6.01892	6.05971	5.97584	6.36025	6.22599	7.50097	7.72471
P23542	AAT2	Aspartate aminotransferase, cytoplasmic	155	5.89347	5.93867	6.02996	6.24409	5.90122	6.03102	6.26783	6.32393	5.73141	6.13246	5.75719	5.69305	6.41657	6.48509	7.4088	7.74524
Q06408	ARO10	Transaminated amino acid decarboxylase	155	7.4895	7.26562	7.21155	6.62864	6.51785	6.87088	5.50735	5.25737	8.29955	7.79674	6.68903	6.54611	3.17278	3.31347	5.93478	5.49879
P53254	UTP22	U3 small nucleolar RNA-associated protein 22	155	6.5613	6.50539	6.3365	6.5868	6.4821	6.33935	6.07251	5.99935	6.77068	6.62694	6.66556	6.57786	5.85891	5.90966	5.41336	5.29373
P53893	RIA1	Ribosome assembly protein 1	155	6.38015	6.35855	6.7288	6.24839	6.4742	6.2975	6.34816	5.98071	6.44778	6.37994	6.35333	6.20701	5.64962	5.63947	6.3873	6.11908
P26785	RPL16B	60S ribosomal protein L16-B	154	6.90083	6.79179	6.63094	6.76057	6.6248	6.52517	6.17149	5.85474	6.97038	7.01109	6.9471	6.87647	5.70717	5.80452	4.28262	4.14031
Q08965	BMS1	Ribosome biogenesis protein BMS1	153	6.75281	6.83802	6.52155	6.53846	6.50822	6.32143	6.18332	6.07508	6.8765	6.93673	6.70293	6.7512	5.85339	5.91232	4.73912	4.48893
Q06103	RPN7	26S proteasome regulatory subunit RPN7	153	6.16965	6.16629	6.36827	6.15287	6.39778	6.30227	6.13051	6.0874	6.42115	6.30326	6.54282	6.50207	6.50817	6.40078	5.80787	5.73885
P48589	RPS12	40S ribosomal protein S12	153	6.72202	6.54042	6.53156	6.44959	6.38752	6.57783	6.24524	5.84325	6.77667	6.77024	6.58226	6.67254	5.79821	5.89674	5.17503	5.03087
P47075	VTC4	Vacuolar transporter chaperone 4	152	6.83582	6.86851	6.75908	6.73579	6.73379	6.76361	6.88439	6.98688	5.662	5.66913	5.79169	5.7373	5.68439	5.80562	5.56114	5.52085
P28272	URA1	Dihydroorotate dehydrogenase (fumarate)	151	5.59229	5.71753	5.774	6.00106	6.45768	6.56715	6.99892	6.66195	5.46435	5.5174	6.25245	6.21672	7.22291	7.17318	6.07742	6.305
P38999	LYS9	Saccharopine dehydrogenase [NADP(+), L-glutamate-forming]	151	5.4515	5.45704	5.529	5.58523	5.87245	5.93925	6.38522	6.54494	5.6619	5.76739	5.70519	5.66989	6.8061	6.68035	8.32783	8.6167
P25375	PRD1	Saccharolysin	151	5.60354	5.54496	5.94091	5.80176	5.88563	6.02499	6.03258	6.41087	5.87795	5.81992	6.04868	6.02913	6.57486	6.53325	7.89221	7.97876
Q07527	TRM3	tRNA (guanosine(18)-2'-O)-methyltransferase	150	6.36515	6.34606	6.29144	6.2645	6.38068	6.17834	6.12783	5.98414	6.56224	6.63434	6.41375	6.41826	5.98826	6.12979	6.02384	5.89136
P21524	RNR1	Ribonucleoside-diphosphate reductase large chain 1	149	7.15347	7.06878	6.952	7.09145	6.71825	6.57793	6.11455	5.20463	7.44983	7.58581	7.18408	7.26304	5.46157	5.63306	3.36208	3.17947
Q12220	DIP2	U3 small nucleolar RNA-associated protein 12	148	6.32753	6.39297	6.26562	6.40944	6.56583	6.39895	6.34201	6.18926	6.86217	6.52946	6.51979	6.51862	6.0808	6.07885	5.25317	5.26553
P33734	HIS7	Imidazole glycerol phosphate synthase hisHF	148	5.74688	5.63346	5.79496	5.79505	6.05433	6.13516	6.40457	6.66297	5.8841	5.77964	5.86393	5.73413	7.15175	7.05987	7.04875	7.25046
P26784	RPL16A	60S ribosomal protein L16-A	148	6.88792	6.71938	6.73876	6.74816	6.45633	6.43184	6.04644	5.85824	7.18172	6.91486	6.91409	6.83035	5.91036	5.8227	4.35257	4.18628
P89105	CTR9	RNA polymerase-associated protein CTR9	148	6.40127	6.3848	6.15112	6.16429	6.28416	6.10434	6.36586	6.46387	6.54897	6.2732	6.30859	6.19681	6.06927	6.08885	6.09211	6.10251
P53312	LSC2	Succinate--CoA ligase [ADP-forming] subunit beta, mitochondrial	148	5.45448	5.50424	5.93149	6.13827	5.93994	6.12711	6.54527	6.91078	5.16571	5.28633	5.47598	5.55496	6.37221	6.44875	8.46394	8.68054
P07257	QCR2	Cytochrome b-c1 complex subunit 2, mitochondrial	148	5.65709	5.68713	5.97929	5.67419	5.91586	6.31714	6.3845	7.08343	5.36095	5.50462	5.19111	5.31474	5.72564	5.83777	9.00739	9.35917
P49167	RPL38	60S ribosomal protein L38	148	7.25952	6.98304	7.11797	6.96842	6.4431	6.73906	5.92292	5.17749	7.21623	7.47338	7.18016	7.40223	5.54187	5.40836	3.69272	3.47354
P37012	PGM2	Phosphoglucomutase 2	147	5.46215	5.81646	6.38863	6.20783	5.63327	6.6491	6.68062	7.27483	4.16198	4.32415	4.30134	4.23043	5.75783	5.09723	10.7519	11.2623
P40053	AIM9	Altered inheritance of mitochondria protein 9, mitochondrial	147	6.30321	6.24103	6.1211	6.25502	6.17208	6.18943	6.13204	6.17779	6.42142	6.37129	6.23814	6.27514	6.28506	6.22108	6.23977	6.35639
P12385	SUP45	Eukaryotic peptide chain release factor subunit 1	147	6.84063	6.71521	6.41601	6.56062	6.32055	6.00238	6.12778	6.01126	6.81734	6.59781	6.59237	6.56211	5.68306	5.66172	5.63724	5.4539
P40531	GVP36	Protein GVP36	147	6.42656	6.4192	6.24026	6.25937	6.31365	6.19916	6.33526	6.09162	6.19466	6.33439	6.23297	6.16823	6.44864	6.39954	5.95982	5.97665
P12612	TCP1	T-complex protein 1 subunit alpha	147	6.51596	6.55428	6.31528	6.32332	6.27409	6.23093	6.06841	5.95882	6.77549	6.51998	6.74936	6.73596	6.24891	6.24501	5.2619	5.2223
P34160	STO1	Nuclear cap-binding protein complex subunit 1	146	6.49024	6.44585	6.33442	6.21095	6.40341	6.20947	6.27875	6.29639	6.58667	6.40479	6.29488	6.18148	6.00279	5.99413	5.97369	5.89208
P24280	SEC14	SEC14 cytosolic factor	145	6.28942	6.05567	6.1042	6.3706	6.27563	6.32705	6.35032	6.4121	5.9772	6.13012	6.23134	6.29569	6.15695	6.27007	6.41094	6.34272
P12695	LAT1	Dihydrolipoyllysine-residue acetyltransferase component of pyruvate dehydrogenase complex, mitochondrial	145	6.60494	6.75954	5.81774	5.9162	6.0971	5.73451	5.35547	5.28046	6.06258	6.28707	6.72709	6.72259	6.69995	6.68113	6.67434	6.57928
P28273	OXP1	5-oxoprolinase	145	5.68501	5.66238	5.74501	5.80999	5.8497	5.89567	5.97204	6.18273	6.02269	6.09802	5.97085	6.1031	6.41747	6.32538	8.08597	8.17398
P36016	LHS1	Heat shock protein 70 homolog LHS1	145	6.2199	5.98006	6.079	6.01447	5.99574	5.93316	6.04279	6.00593	6.51291	6.52841	6.40973	6.28789	6.41695	6.31512	6.5356	6.72233
P34760	TSA1	Peroxiredoxin TSA1	145	6.07832	6.02029	6.12057	6.34878	6.41483	6.23012	6.4626	5.95964	5.5963	5.98955	6.27378	6.42821	6.93825	6.8377	6.11817	6.18289
P53920	NMA111	Pro-apoptotic serine protease NMA111	144	5.83955	5.88153	5.91315	5.90543	5.87398	5.89572	6.06879	6.47708	6.08282	6.15409	6.09302	5.95328	6.08079	6.13558	7.87053	7.77467
Q00055	GPD1	Glycerol-3-phosphate dehydrogenase [NAD(+)] 1	144	5.77839	5.82348	5.89572	6.04445	6.04297	6.01281	6.43455	6.57137	5.25719	5.29325	5.36314	5.30269	6.56258	6.39507	8.53068	8.69167
P32263	PRO3	Pyrroline-5-carboxylate reductase	143	5.95273	6.14559	5.80714	6.05356	6.01092	5.92855	6.28057	6.61136	5.94561	5.92131	6.11557	5.97998	6.38438	6.50702	7.17769	7.17804
P53049	YOR1	Oligomycin resistance ATP-dependent permease YOR1	143	3.79192	3.91849	4.57686	4.5216	5.40874	5.40818	6.47398	6.69036	4.30981	4.31463	8.01097	8.10088	13.2829	13.285	3.91867	3.98693
P39940	RSP5	E3 ubiquitin-protein ligase RSP5	142	6.56681	6.61249	6.49013	6.54717	6.39536	6.43377	6.12917	5.95842	6.50789	6.52238	6.46537	6.69393	5.97454	6.10859	5.39176	5.20223
P07246	ADH3	Alcohol dehydrogenase 3, mitochondrial	142	5.88902	5.83938	5.81502	5.88248	5.86768	5.96055	6.36917	6.45318	6.04986	6.02576	5.8147	5.6842	6.40762	6.15615	7.83519	7.95005
P38631	FKS1	1,3-beta-glucan synthase component FKS1	142	6.68404	6.77738	6.61304	6.63354	6.4721	6.24279	6.28473	5.88993	6.97512	6.89135	6.73965	6.88062	6.00426	6.07861	4.57055	4.26229
Q06440	CRN1	Coronin-like protein	142	6.34133	6.30764	6.43919	6.33783	6.21372	6.4876	6.06859	5.95829	6.1927	6.37329	6.3266	6.42063	6.21534	6.18819	6.11091	6.01815
P11412	ZWF1	Glucose-6-phosphate 1-dehydrogenase	142	5.87601	5.64071	5.94003	5.62884	5.91769	5.91322	5.91591	5.94392	6.00903	5.81515	6.27699	6.0113	6.70877	6.76924	7.74937	7.88381
Q12464	RVB2	RuvB-like protein 2	141	6.248	6.30839	6.28752	6.22339	6.16357	6.1287	6.32241	6.28254	6.51718	6.28174	6.16217	6.07124	6.04871	5.83641	6.58391	6.53412
P53090	ARO8	Aromatic/aminoadipate aminotransferase 1	141	5.54307	5.53997	5.64723	5.93119	5.85008	5.9246	6.24667	6.71078	5.65487	5.53811	5.62642	5.72469	7.00132	6.86868	7.94853	8.24378
P32368	SAC1	Phosphatidylinositol-3-phosphatase SAC1	141	6.05211	6.0202	5.9516	6.11328	6.09166	6.10222	6.14156	6.17136	6.34207	6.3585	6.4656	6.47391	6.39976	6.30518	6.55174	6.45924
P02992	TUF1	Elongation factor Tu, mitochondrial	141	6.60112	6.6392	6.43401	6.46029	6.23374	6.29552	5.97175	5.95221	6.73721	6.63714	5.9828	5.98193	5.22644	5.21986	6.7807	6.84606
P26786	RPS7A	40S ribosomal protein S7-A	140	7.03676	6.81613	6.95267	6.64109	6.68553	6.62325	6.11814	5.4452	7.09423	7.08771	7.11863	7.24587	5.86501	5.99353	3.59229	3.68396
P38077	ATP3	ATP synthase subunit gamma, mitochondrial	140	6.00259	6.01401	5.86663	5.89805	5.97704	6.09147	6.4342	7.02663	6.04759	5.76606	5.62191	5.4862	5.61362	5.57877	8.22132	8.35393
P04046	ADE4	Amidophosphoribosyltransferase	140	6.07144	5.88083	6.35745	6.21566	6.40054	6.41922	6.13425	6.24895	5.92622	6.04792	6.23061	6.21386	6.06968	6.28227	6.68951	6.81161
Q00711	SDH1	Succinate dehydrogenase [ubiquinone] flavoprotein subunit, mitochondrial	139	5.45907	5.45346	5.86201	5.67263	5.65646	6.18179	6.25872	6.89272	5.36303	5.46314	5.02307	5.27108	5.51161	5.49262	10.0746	10.364
P36161	NUP133	Nucleoporin NUP133	139	6.24573	6.14012	5.9428	6.11176	6.13833	6.05195	5.99525	6.16036	6.74348	6.47551	6.36175	6.49665	6.10173	6.184	6.49713	6.35344
P48231	TCB2	Tricalbin-2	138	6.59433	6.70864	6.48633	6.48121	6.32123	6.29594	6.46259	6.11425	6.45371	6.60413	6.27952	6.27199	6.34052	6.23105	5.14962	5.20493
P14843	ARO3	Phospho-2-dehydro-3-deoxyheptonate aldolase, phenylalanine-inhibited	137	5.42227	5.36937	5.52625	6.05168	5.71415	5.94621	6.64288	6.6465	5.30678	5.36106	5.67821	5.46018	8.0158	7.89689	7.1425	7.81929
Q08245	ZEO1	Protein ZEO1	137	10.3167	9.73992	7.07929	6.71955	7.65666	5.45972	5.51746	4.14941	6.85491	6.26942	5.2939	4.92192	7.18386	6.92618	2.8681	3.04303
Q04947	RTN1	Reticulon-like protein 1	137	7.05416	6.80684	6.90685	6.82839	6.33421	6.38296	5.47752	4.88121	7.6028	7.55887	7.27823	7.50441	5.74002	5.68451	4.05382	3.9052
P16603	NCP1	NADPH--cytochrome P450 reductase	136	5.87876	6.07672	5.90561	6.1098	6.05779	6.15028	6.25718	6.11473	6.09431	6.19689	6.15961	6.0258	6.49911	6.37746	7.0638	7.03213
Q12466	TCB1	Tricalbin-1	135	6.17886	6.43774	6.06203	6.23789	5.91181	6.00823	6.03216	5.96416	6.38598	6.3077	5.95032	6.06331	6.08508	6.05224	7.1385	7.18398
P17883	SKI3	Superkiller protein 3	135	6.47159	6.5808	6.45128	6.52295	6.34859	6.20986	6.26262	6.13763	6.54454	6.44024	6.23483	6.32837	5.87034	5.96458	5.80724	5.82455
Q04062	RPN9	26S proteasome regulatory subunit RPN9	135	5.93867	5.89416	6.17241	6.09232	6.05871	6.4148	6.2184	6.33913	5.87573	6.07922	6.33828	6.15721	6.52888	6.48201	6.60054	6.80955
P24276	SSD1	Protein SSD1	134	5.99164	5.91063	5.92663	5.98482	5.9985	6.02741	6.26562	6.18776	5.88374	6.10531	6.04105	5.98658	6.32493	6.32379	7.40183	7.63976
Q01662	MAP1	Methionine aminopeptidase 1	134	6.59838	6.7388	6.61712	6.74479	6.52161	6.57716	6.22758	5.78791	6.83577	7.12333	6.5957	6.42327	5.45922	5.56444	5.08584	5.09908
Q12176	MAK21	Ribosome biogenesis protein MAK21	133	6.79584	6.87602	6.65623	6.5914	6.4591	6.26342	6.14579	5.92176	6.77321	6.80725	6.58128	6.79232	5.78236	5.91989	4.91566	4.71845
P32191	GUT2	Glycerol-3-phosphate dehydrogenase, mitochondrial	132	5.2116	5.2935	5.53822	5.26523	5.58919	5.78794	6.39944	7.54804	4.98201	4.85018	4.83544	4.83247	6.04055	5.88397	10.947	10.9952
P54885	PRO2	Gamma-glutamyl phosphate reductase	132	6.05064	5.96876	6.36987	6.01984	6.35327	6.30064	6.20017	6.13708	6.23858	6.22843	6.17022	5.92857	6.61264	6.52561	6.75198	6.14371
P40217	TIF34	Eukaryotic translation initiation factor 3 subunit I	132	6.41434	6.38239	6.381	6.86129	6.43497	6.47389	6.22152	6.2051	6.35956	6.28867	6.39478	6.34713	5.84577	6.02984	5.58391	5.77584
P38009	ADE17	Bifunctional purine biosynthesis protein ADE17	131	5.63659	5.41232	5.78807	5.54133	5.80682	6.14784	6.15824	6.34813	5.3175	5.16504	5.51281	5.32238	5.80641	5.76274	10.0099	10.2639
P37898	AAP1	Alanine/arginine aminopeptidase	131	6.53798	6.75236	6.38288	6.44576	5.9806	5.98417	6.0687	5.73369	6.76262	6.88336	5.87801	5.8396	5.75969	5.69623	6.61125	6.68309
P16550	APA1	Protein APA1	131	6.27974	6.27445	6.26704	6.52035	6.36522	6.25214	6.45907	6.24571	6.12903	6.11674	6.07664	6.08399	6.39242	6.22481	6.09173	6.22092
P39676	YHB1	Flavohemoprotein	131	5.89741	5.96512	6.18173	6.769	6.49755	6.39554	7.17267	5.96191	6.24334	6.54583	6.52054	6.37428	6.354	6.27023	5.34541	5.50543
Q06704	IMH1	Golgin IMH1	131	6.30951	6.26585	6.32811	6.32848	6.22791	6.26966	6.27043	6.18963	6.38592	6.54274	6.35366	6.13989	6.24196	6.24722	5.91729	5.98175
P17555	SRV2	Adenylyl cyclase-associated protein	131	6.17062	6.05791	6.31177	6.16352	6.11209	6.36307	6.29907	6.00705	5.82722	6.20976	6.05083	6.11649	6.57379	6.63103	6.52218	6.58359
P47035	NET1	Nucleolar protein NET1	130	6.66558	6.84866	6.55824	6.31662	6.26123	6.30188	5.32375	5.04135	6.80411	7.15837	7.29737	7.35062	6.41318	6.60172	4.54592	4.51141
P43593	UBP6	Ubiquitin carboxyl-terminal hydrolase 6	130	6.06735	6.0058	6.30322	6.21715	6.1606	6.17838	6.26443	6.35872	5.81851	5.94917	6.08871	6.25968	6.48588	6.64636	6.61707	6.57896
P29704	ERG9	Squalene synthase	130	5.77048	5.87656	5.88067	5.98221	5.91448	5.89389	6.14983	6.50188	5.78703	5.84002	5.8973	5.91246	6.55226	6.37229	7.87011	7.79853
Q06685	VIP1	Inositol hexakisphosphate and diphosphoinositol-pentakisphosphate kinase	130	6.0806	5.97949	6.10056	6.25908	6.03091	6.08917	6.3566	6.67111	5.78119	5.73591	5.70474	5.76968	5.84643	5.86826	7.83378	7.89247
Q04336	YMR196W	Uncharacterized protein YMR196W	129	5.27449	5.56984	5.89897	5.6577	5.44927	5.95232	6.49325	7.50216	4.67228	4.66849	4.67541	4.68848	5.51831	5.42427	11.1926	11.3621
Q01939	RPT6	26S proteasome regulatory subunit 8 homolog	129	6.2677	6.43159	6.20945	6.26135	6.17529	6.12051	6.28349	6.13754	6.26701	6.24537	6.33401	6.34785	6.58581	6.45214	6.00974	5.87116
P16547	OM45	Mitochondrial outer membrane protein OM45	129	5.61416	5.99387	5.9249	5.87157	5.96808	6.12951	6.73722	7.42648	4.52471	4.76179	4.64438	4.71105	5.96526	5.65822	9.69072	10.3781
P35844	KES1	Oxysterol-binding protein homolog 4	129	6.05389	5.88625	6.22709	6.37122	6.35451	6.50551	6.49044	6.37663	6.00644	6.23172	6.15042	6.12385	6.3776	6.31491	6.2397	6.28982
P43583	BLM10	Proteasome activator BLM10	129	6.37766	6.46167	6.38216	6.24766	6.26906	5.93836	5.7337	5.99638	6.75334	6.70068	6.63788	6.64842	6.12787	6.15245	5.91465	5.65804
P32521	PAN1	Actin cytoskeleton-regulatory complex protein PAN1	129	6.51294	6.60269	6.64399	6.26451	6.43509	6.36309	5.96635	5.61456	6.74487	6.53186	6.77418	6.91649	6.55104	6.59355	4.65401	4.83078
P41277	GPP1	Glycerol-1-phosphate phosphohydrolase 1	128	5.63535	5.52155	6.06303	5.95443	6.67767	6.60994	7.11513	6.87304	5.78338	5.55733	6.64236	6.38253	7.87002	7.55271	4.87586	4.88568
P39993	GEA2	ARF guanine-nucleotide exchange factor 2	127	6.30248	6.43328	6.39482	6.27585	6.23823	6.18585	6.10424	6.21095	6.65082	6.44914	6.34198	6.39529	6.19031	6.11619	5.90442	5.80616
P32614	FRD1	Fumarate reductase 1	127	6.19121	6.36391	5.82499	6.45851	5.88874	5.85415	6.31529	5.78353	6.11714	6.70708	6.1205	6.21343	6.77591	6.31154	6.54636	6.52772
P53145	LSG1	Large subunit GTPase 1	127	7.019	7.22019	6.77215	6.73293	6.66609	6.54511	5.98917	5.65109	7.01079	7.15362	6.80292	6.84123	5.72202	5.78567	4.14409	3.94394
Q03161	YMR099C	Glucose-6-phosphate 1-epimerase	126	5.98638	5.85903	6.10703	6.07045	6.08029	6.29376	6.51917	6.45843	5.85449	6.14609	5.83386	5.91135	6.48243	6.51075	6.81097	7.07552
P40495	LYS12	Homoisocitrate dehydrogenase, mitochondrial	126	5.74396	5.89734	5.82965	5.96165	5.96756	6.14778	6.51503	6.52867	5.77026	5.98947	6.01284	5.95696	7.24644	7.08108	6.58764	6.76369
P20459	SUI2	Eukaryotic translation initiation factor 2 subunit alpha	126	6.45	6.31571	6.25573	6.41631	6.20947	6.15673	6.25517	6.28973	6.48052	6.45845	6.24767	6.0888	5.89107	5.86381	6.33383	6.28701
P28241	IDH2	Isocitrate dehydrogenase [NAD] subunit 2, mitochondrial	126	6.19174	6.28376	6.11671	6.0053	5.72701	5.98029	6.12251	6.56083	5.44201	5.8641	5.12166	5.30805	5.66699	5.63512	8.98668	8.98726
P32657	CHD1	Chromo domain-containing protein 1	125	6.45249	6.43029	6.33055	6.47582	6.34423	6.06097	6.25221	6.31473	6.6644	6.32419	6.46224	6.37207	6.03174	6.12822	5.82825	5.52759
Q06010	STE23	A-factor-processing enzyme	125	5.73099	5.82158	5.94017	5.73229	5.81492	5.9699	6.29799	6.37839	6.01595	5.88267	5.80952	5.83431	6.27732	6.24164	7.98379	8.26858
Q00416	SEN1	Helicase SEN1	125	6.68876	6.70888	6.5746	6.41429	6.51921	6.37514	6.0566	6.00169	6.93206	6.83184	6.84431	6.67903	5.95292	6.12373	4.69841	4.59853
Q12230	LSP1	Sphingolipid long chain base-responsive protein LSP1	125	6.28483	6.54677	6.35719	6.2652	5.87067	6.14646	6.14497	6.43206	5.59859	5.74762	5.10997	5.24101	5.66177	5.79927	8.39254	8.40107
P36013	MAE1	NAD-dependent malic enzyme, mitochondrial	125	5.64234	5.67878	5.88147	6.28501	6.39767	6.68363	6.7169	6.36616	5.7636	6.14515	6.44807	6.5391	7.00034	6.91802	5.63983	5.89393
P07256	COR1	Cytochrome b-c1 complex subunit 1, mitochondrial	124	6.0284	5.95715	6.27928	5.95179	6.04019	6.30028	6.37235	7.15889	5.68312	5.67861	5.35672	5.30818	5.38109	5.37883	8.61853	8.50659
P17505	MDH1	Malate dehydrogenase, mitochondrial	124	5.23539	5.0774	5.55097	5.42218	5.59086	5.80941	6.09609	7.12435	5.24477	5.47561	5.02039	5.06357	5.70994	5.58008	10.7761	11.2229
P43585	VTC2	Vacuolar transporter chaperone 2	124	6.6431	6.80534	6.5655	6.86502	6.71866	6.49709	6.53349	6.36926	6.1031	6.18768	6.20083	6.12383	5.98608	5.98888	5.1112	5.30092
P25586	KRR1	KRR1 small subunit processome component	124	6.88998	6.76975	6.62403	6.67324	6.70289	6.58638	6.28252	6.10427	7.00619	6.78823	6.51564	6.59196	5.96075	5.88232	4.43273	4.18914
P53860	PDR16	Phosphatidylinositol transfer protein PDR16	124	4.32342	4.27097	4.80198	4.86921	5.83771	5.79408	6.68127	6.74653	4.74955	4.77303	7.24099	6.90451	11.0189	10.8985	5.27841	5.81096
P32466	HXT3	Low-affinity glucose transporter HXT3	123	4.96715	5.022	5.84097	5.73428	6.78453	6.90282	7.99888	8.08367	5.22401	4.94409	6.95404	6.83917	8.60214	8.25448	3.97695	3.87081
P08964	MYO1	Myosin-1	123	6.31585	6.47384	6.20234	6.24772	6.19705	6.17064	6.12275	5.9044	6.59835	6.63412	6.25115	6.43824	5.97181	6.0201	6.38393	6.06772
P80210	ADE12	Adenylosuccinate synthetase	123	6.27911	6.11898	6.45014	6.4235	6.15434	6.29554	6.20642	6.06383	6.25	6.40425	5.88321	5.66648	5.27676	5.31773	7.55479	7.65491
P35207	SKI2	Antiviral helicase SKI2	123	6.49901	6.50028	6.35626	6.31581	6.17404	6.10498	6.00694	6.19228	6.54084	6.32172	6.50477	6.36268	5.92313	5.83178	6.29263	6.07285
P09938	RNR2	Ribonucleoside-diphosphate reductase small chain 1	122	5.87385	6.08683	5.59362	5.87168	5.70047	5.76411	6.17032	6.06789	5.97159	6.52071	5.61143	5.6839	6.28979	5.99482	8.30313	8.49585
P43123	QRI1	UDP-N-acetylglucosamine pyrophosphorylase	122	6.2312	6.24645	6.14605	6.23595	6.22901	6.30466	6.36219	6.13443	6.38382	6.28688	6.20073	6.09738	6.24254	6.38253	6.1933	6.32288
P42842	EMW1	Essential for maintenance of the cell wall protein 1	122	6.50502	6.41833	6.18933	6.28418	6.45557	6.20824	6.15733	6.3124	6.70269	6.54605	6.55427	6.43898	6.02066	5.9942	5.70068	5.51208
P21304	PWP1	Periodic tryptophan protein 1	122	6.39377	6.48342	6.41755	6.38193	6.58266	6.28411	6.08037	6.0256	6.96786	6.9759	6.69879	6.62484	5.86022	6.03318	5.13864	5.05116
P09232	PRB1	Cerevisin	122	5.05577	5.18345	5.43941	5.49997	5.30272	5.73723	6.42399	7.26862	4.28083	4.5097	4.49618	4.50565	6.32731	6.02784	11.3198	12.6215
P00937	TRP3	Multifunctional tryptophan biosynthesis protein	122	6.02616	5.80802	5.74047	5.80148	5.97368	5.89643	6.17398	6.23965	6.20635	6.01638	6.12029	6.08912	7.37107	7.23819	6.49753	6.80118
P35691	TMA19	Translationally-controlled tumor protein homolog	122	6.44786	6.40466	6.33365	6.29817	6.37499	6.31698	6.06727	5.55347	6.05946	6.47799	6.77307	6.91717	6.19812	6.48069	5.72299	5.57344
P40991	NOP2	25S rRNA (cytosine(2870)-C(5))-methyltransferase	121	6.46968	6.27802	6.38037	6.47519	6.33848	6.26953	6.22347	6.28156	6.38454	6.44738	6.51209	6.72434	6.22632	6.2286	5.46752	5.2929
P09064	SUI3	Eukaryotic translation initiation factor 2 subunit beta	121	6.83377	6.88863	6.47819	6.49644	6.58555	6.4172	6.01989	5.89966	6.69801	7.05096	6.78118	6.64659	6.20205	6.10784	4.51996	4.37409
P20447	DBP3	ATP-dependent RNA helicase DBP3	121	6.89809	6.94602	6.69503	6.52722	6.71963	6.49704	6.18029	5.85358	6.94185	6.95771	6.75217	6.85433	5.73025	5.845	4.42685	4.17493
P29509	TRR1	Thioredoxin reductase 1	121	5.70584	5.63833	5.94989	6.63888	6.06632	6.24731	6.54193	6.44526	5.83441	5.85905	6.04391	6.00308	6.82426	6.58554	6.711	6.90498
P38115	ARA1	D-arabinose dehydrogenase [NAD(P)+] heavy chain	121	5.58332	5.47168	5.69258	5.66917	5.80878	5.88592	6.22322	6.69739	5.27992	5.34243	5.33164	5.25391	6.33845	6.24784	9.624	9.54977
Q12250	RPN5	26S proteasome regulatory subunit RPN5	121	6.08969	6.22554	6.12295	6.11953	6.14628	6.0682	6.18975	6.4822	5.95309	6.02014	6.20923	6.08235	6.40082	6.4337	6.76607	6.69046
P30665	MCM4	DNA replication licensing factor MCM4	120	6.31451	6.45338	6.20176	6.39791	6.14358	6.04	6.1661	6.25104	6.2883	6.38491	6.15641	6.07501	5.94584	5.95067	6.60797	6.6226
P22336	RFA1	Replication factor A protein 1	120	5.98316	5.83094	6.04235	5.97469	6.03563	6.01831	6.33531	6.42395	6.08037	5.95902	6.18478	5.97107	6.39354	6.38017	7.19613	7.19058
Q12068	GRE2	NADPH-dependent methylglyoxal reductase GRE2	120	3.0036	3.11289	3.80669	3.85981	4.76601	4.9722	6.49969	7.54558	3.20018	3.45693	6.33045	6.50234	15.5843	15.5705	5.61467	6.17417
P15424	MSS116	ATP-dependent RNA helicase MSS116, mitochondrial	120	6.93335	6.77609	6.66444	6.56823	6.4223	6.34987	5.87074	5.68492	7.21671	7.03582	6.61926	6.65762	5.3841	5.50404	5.286	5.02651
P47912	FAA4	Long-chain-fatty-acid--CoA ligase 4	119	6.45025	6.44792	6.39764	6.53113	6.31479	6.17458	6.32914	5.78275	6.75876	6.82264	6.82982	6.60263	6.17932	5.96611	5.3306	5.08193
P07991	CAR2	Ornithine aminotransferase	119	5.64909	5.52831	5.53045	5.76139	5.56813	5.67709	6.39226	6.3793	5.93618	5.91145	5.80366	5.67377	6.51741	6.38691	8.44026	8.84433
P17709	GLK1	Glucokinase-1	119	5.44842	5.51466	6.06264	5.88034	5.62738	6.30739	6.64716	7.46126	4.39512	4.52784	4.49358	4.43813	6.04227	5.68537	10.547	10.9214
Q01477	UBP3	Ubiquitin carboxyl-terminal hydrolase 3	119	6.52078	6.53628	6.45885	6.47218	6.42402	6.1375	5.98828	5.65932	6.62995	6.80127	6.72224	6.7192	6.28565	6.25764	5.29719	5.08965
P32892	DRS1	ATP-dependent RNA helicase DRS1	118	6.69893	6.7015	6.53365	6.49717	6.43781	6.34002	6.2416	5.98114	6.89996	6.99191	6.83076	6.73579	5.77495	5.98105	4.86422	4.48954
P32775	GLC3	1,4-alpha-glucan-branching enzyme	118	5.31869	5.43631	5.77478	5.7331	5.43956	6.15588	6.59416	7.28073	4.62845	4.46708	4.31592	4.35064	5.60835	5.22251	11.6179	12.0559
P33322	CBF5	H/ACA ribonucleoprotein complex subunit CBF5	118	6.46796	6.77014	6.8664	7.22666	6.42894	6.58173	6.00741	5.7485	6.40364	6.83829	6.25856	6.67455	5.93888	6.07749	4.90313	4.80772
P23301	HYP2	Eukaryotic translation initiation factor 5A-1	118	6.19789	6.06195	6.74954	6.29672	6.49341	6.78556	6.16027	6.22198	6.17815	6.37261	6.512	6.58784	5.94958	6.05657	5.77247	5.60346
P50101	UBP15	Ubiquitin carboxyl-terminal hydrolase 15	118	5.71796	5.99137	5.71865	5.87295	5.85218	5.8725	6.35886	6.80567	5.61393	5.6943	5.70242	5.68405	6.21912	6.1055	8.32657	8.46395
P47037	SMC3	Structural maintenance of chromosomes protein 3	118	6.2532	6.37793	6.17176	6.04475	6.22309	5.97912	6.17028	6.375	6.27927	6.23037	6.19836	6.17146	6.13815	6.29639	6.45853	6.63233
P40462	TMA108	Protein TMA108	118	5.9733	6.1184	5.98475	5.97373	5.90759	5.90287	6.28083	6.36279	5.88096	5.95221	5.76469	5.83854	6.08755	5.97309	7.99619	8.00251
P38911	FPR3	FK506-binding nuclear protein	118	6.1417	6.1787	6.13384	6.14948	6.2444	6.04253	6.22425	6.52929	5.86645	6.07077	5.93635	5.98676	6.02804	6.00324	7.20606	7.25814
P38069	MNN2	Alpha-1,2-mannosyltransferase MNN2	117	6.3667	6.36557	6.25203	6.37028	6.19689	6.46751	6.39187	6.07975	6.26367	6.31932	6.38734	6.16639	6.32159	6.30719	5.86802	5.87587
P53549	RPT4	26S proteasome subunit RPT4	117	6.19107	6.30796	6.4043	6.36375	6.22377	6.34567	6.25096	6.35877	6.12554	6.14745	6.33866	6.67696	6.74441	6.56292	5.53313	5.42467
Q03862	ARX1	Probable metalloprotease ARX1	117	6.56486	6.39649	6.56876	6.49895	6.56708	6.53092	6.16556	5.95628	6.8478	6.81303	6.66585	6.77069	5.82851	5.89362	4.97686	4.95474
Q04264	PDS5	Sister chromatid cohesion protein PDS5	117	6.27657	6.35683	6.17261	6.09571	6.15318	6.05139	6.14253	6.4442	6.35162	6.16066	6.25607	6.25426	6.21891	6.20345	6.40177	6.46023
P08417	FUM1	Fumarate hydratase, mitochondrial	117	5.37432	5.43024	5.86527	5.79726	5.87521	6.03697	6.43034	7.09433	5.21519	5.31253	5.18293	5.24017	6.08792	6.13439	9.26251	9.66042
P43609	RSC8	Chromatin structure-remodeling complex protein RSC8	117	6.71083	6.67103	6.55888	6.54615	6.438	6.40375	6.22114	6.03879	6.57547	6.59847	6.42821	6.43547	6.08977	6.13374	5.13605	5.01424
P01123	YPT1	GTP-binding protein YPT1	117	5.96669	6.17421	6.0391	5.96035	6.07513	5.99703	6.34163	6.69114	6.05322	5.89668	6.10106	5.92238	6.37721	6.24113	7.22426	6.9388
Q04697	GSF2	Glucose-signaling factor 2	116	6.20165	6.42702	6.24934	6.17748	6.2939	6.36444	6.3273	6.29214	6.10188	6.15614	6.30267	6.4087	6.56007	6.45756	5.92577	5.75397
P22855	AMS1	Alpha-mannosidase	116	4.75234	4.75707	4.9121	5.13492	5.16645	5.24115	6.47748	7.89455	4.17581	4.08693	4.2661	4.40154	6.11615	5.98954	13.0403	13.5876
P19812	UBR1	E3 ubiquitin-protein ligase UBR1	116	6.32783	6.22657	6.25509	6.42668	6.28336	6.28991	6.23394	6.25064	6.21802	6.12545	6.12534	6.40157	6.39155	6.35313	5.99759	6.09333
P38426	TPS3	Trehalose synthase complex regulatory subunit TPS3	116	5.58569	5.90688	5.6062	5.57713	5.68095	5.56112	6.19271	6.8207	5.31124	5.26488	5.34275	5.34485	6.05946	5.90287	9.89459	9.94799
P20449	DBP5	ATP-dependent RNA helicase DBP5	116	6.65445	6.80676	6.4188	6.42555	6.38094	6.28764	6.3745	5.99688	6.73073	6.54897	6.57004	6.48256	5.82937	5.79462	5.43936	5.25884
Q12159	YRA1	RNA annealing protein YRA1	116	6.23118	6.20945	6.3263	6.35478	6.26977	6.34753	6.19463	6.28268	6.30636	6.60538	6.47294	6.30935	6.42859	6.39994	5.61119	5.6499
P32457	CDC3	Cell division control protein 3	116	6.47545	6.3851	6.22233	6.2427	6.24832	6.37122	6.15605	6.16392	6.4147	6.44349	6.2794	6.30415	6.07029	6.23882	6.01562	5.96844
P28319	CWP1	Cell wall protein CWP1	116	6.67438	7.12131	6.66502	6.46981	6.13526	5.90019	5.69156	5.51829	6.93068	7.18984	6.18349	6.57654	4.81781	5.1979	6.55888	6.36905
P14904	APE1	Vacuolar aminopeptidase 1	116	4.88839	5.13517	5.16646	5.31099	5.19874	5.3287	6.06091	7.01743	4.56318	4.73701	4.77777	4.82554	6.73409	6.47296	11.7521	12.0306
P39958	GDI1	Rab GDP-dissociation inhibitor	116	5.93623	5.72047	5.95236	6.09597	5.94619	6.20984	6.27835	6.36857	5.91788	5.79907	5.98869	5.82723	6.26129	6.18534	7.64602	7.86651
P13663	HOM2	Aspartate-semialdehyde dehydrogenase	116	5.51331	5.30186	5.59986	6.08803	5.84025	5.83692	6.32962	6.58834	5.39162	5.40813	5.76242	5.69299	7.59874	7.4404	7.72147	7.88604
P32449	ARO4	Phospho-2-dehydro-3-deoxyheptonate aldolase, tyrosine-inhibited	115	6.19621	6.01335	6.3506	6.57362	6.42382	6.32618	6.55553	6.15506	5.97296	6.18473	6.35772	6.10042	7.17325	7.21663	5.11483	5.28511
P25558	BUD3	Bud site selection protein 3	115	6.47553	6.54961	6.2848	6.39526	6.34889	6.11546	6.04976	5.95884	6.7046	6.56665	6.67394	6.5804	6.48042	6.59724	5.15957	5.05905
P41807	VMA13	V-type proton ATPase subunit H	115	6.31464	6.42283	6.06971	6.56376	6.12792	6.0933	6.2744	6.17597	5.83307	6.28089	5.84345	6.07996	6.36628	6.38387	6.62629	6.54367
Q03921	DOP1	Protein dopey	115	6.18134	6.3627	6.23658	6.37706	6.06858	6.05546	6.28563	6.20949	6.10162	6.41003	6.07488	6.20992	6.34681	6.19517	6.45838	6.42635
P16649	TUP1	General transcriptional corepressor TUP1	115	6.44296	6.43393	6.4002	6.51302	6.25338	6.33403	6.06269	6.00225	6.55589	6.37612	6.51341	6.34265	6.10605	6.07919	5.80121	5.78302
P07260	CDC33	Eukaryotic translation initiation factor 4E	115	6.50505	6.37611	6.39474	6.16541	6.43612	6.33012	6.30758	6.08271	6.87864	6.58573	6.7671	6.43907	6.06735	6.03514	5.3787	5.25043
P40047	ALD5	Aldehyde dehydrogenase 5, mitochondrial	114	6.2013	6.12393	6.47007	6.38331	6.40155	6.32513	6.38866	6.19861	6.02079	6.05758	5.82689	5.87291	6.29736	6.37248	6.37288	6.68656
P18562	FUR1	Uracil phosphoribosyltransferase	114	7.23368	7.11996	6.55429	6.69767	6.1949	6.04633	5.95444	5.84176	7.20389	7.23095	6.37697	6.36734	5.22986	5.22028	5.40346	5.32422
Q02931	NAN1	NET1-associated nuclear protein 1	114	6.62704	6.65097	6.68404	6.63671	6.63182	6.41954	6.38394	6.15317	6.89825	6.83329	6.48422	6.64797	5.72009	5.8003	4.8638	4.56483
P40477	NUP159	Nucleoporin NUP159	114	6.91295	6.80004	6.78103	6.74517	6.45512	6.46815	5.61313	5.07584	7.09089	7.04759	7.13086	7.27199	5.94672	6.00126	4.40043	4.25882
P32639	BRR2	Pre-mRNA-splicing helicase BRR2	114	6.3341	6.61361	6.40916	6.36997	6.28703	6.10714	6.11417	6.16451	6.91271	6.51157	6.42895	6.44282	5.84338	5.84956	5.88758	5.72372
Q07551	YDL124W	NADPH-dependent alpha-keto amide reductase	114	5.66329	5.59105	6.00377	5.71653	5.96488	6.1785	6.38659	6.79585	5.22921	5.08276	5.25871	5.25072	6.6042	6.53871	8.66659	9.06863
P33775	PMT1	Dolichyl-phosphate-mannose--protein mannosyltransferase 1	114	6.297	6.39244	6.46103	6.58622	6.21848	6.33113	6.1769	5.89028	6.52507	6.63604	6.58807	6.57346	5.96918	6.102	5.61794	5.63475
P39517	DHH1	ATP-dependent RNA helicase DHH1	114	6.71052	6.65595	7.00779	6.70236	6.44417	6.71077	6.07697	5.88021	6.62911	6.75238	6.4161	6.62344	6.01667	6.13003	4.74144	4.50209
P54783	ALO1	D-arabinono-1,4-lactone oxidase	113	6.15401	5.96397	5.99049	5.92889	6.05368	6.03235	6.26255	6.41825	6.22745	6.09239	6.24877	5.80332	6.01586	6.06722	7.36054	7.38029
P38250	IST2	Increased sodium tolerance protein 2	113	6.88246	7.05934	6.87897	6.68234	6.4203	6.23948	5.84227	5.45833	6.78132	7.11968	6.7735	7.04765	5.82682	5.94864	4.58293	4.45597
Q02776	TIM50	Mitochondrial import inner membrane translocase subunit TIM50	113	6.44939	6.79932	6.94386	6.81685	6.5088	6.83716	6.22778	5.7745	6.04652	6.61749	6.17675	6.77922	6.09563	6.61829	4.71792	4.59052
P53131	PRP43	Pre-mRNA-splicing factor ATP-dependent RNA helicase PRP43	113	6.56918	6.62647	6.47572	6.41148	6.37075	6.13984	6.12145	6.06293	6.5796	6.58323	6.39793	6.23816	5.73002	5.78081	6.0162	5.89622
P11154	PYC1	Pyruvate carboxylase 1	112	5.20619	4.08095	5.7241	4.07203	6.59637	7.23482	6.03401	10.4146	5.84837	3.9281	6.38606	5.87025	6.40529	7.6027	7.1772	7.41897
P14907	NSP1	Nucleoporin NSP1	112	7.13936	6.94408	6.81164	6.66754	6.61773	6.45622	5.66558	5.00285	7.05303	7.20169	7.0997	7.04354	6.09904	6.07563	4.02629	4.09608
P53742	NOG2	Nucleolar GTP-binding protein 2	112	7.27202	7.1599	7.03981	6.81035	6.7008	6.51774	6.11219	5.76475	7.59186	7.30424	7.08822	7.1081	5.43314	5.63978	3.30897	3.14815
P40010	NUG1	Nuclear GTP-binding protein NUG1	112	6.95314	6.76384	6.69779	6.48667	6.5794	6.6612	6.19938	5.83868	6.81673	6.95035	6.89502	6.78446	5.79726	6.03613	4.34439	4.19558
P25847	MSH2	DNA mismatch repair protein MSH2	112	6.45786	6.76048	6.30674	6.24665	6.18109	5.99196	6.33255	6.15949	6.8062	6.40688	6.46106	6.44166	6.16023	6.34594	5.58995	5.35125
Q12263	GIN4	Serine/threonine-protein kinase GIN4	112	6.33114	6.20767	6.22762	6.27735	6.22675	6.28795	6.06934	6.03811	6.74961	6.53072	6.6546	6.45094	6.07667	6.10808	5.85719	5.90625
P31382	PMT2	Dolichyl-phosphate-mannose--protein mannosyltransferase 2	112	6.3048	6.34631	6.38592	6.38611	6.31113	6.41487	6.425	6.11126	6.16383	6.2597	6.29973	6.27223	6.27738	6.15157	5.97293	5.91724
Q08162	DIS3	Exosome complex exonuclease DIS3	111	6.33462	6.16705	6.48329	6.60314	6.52781	6.54426	6.40658	6.25674	6.55966	6.50475	6.46449	6.29307	5.84625	6.0837	5.49419	5.4304
P15303	SEC23	Protein transport protein SEC23	111	6.25749	6.11496	6.43879	6.47065	6.22908	6.4349	6.22754	6.24223	6.30042	6.26223	6.21152	6.30678	6.30386	6.26584	6.00323	5.9305
P42935	ELP2	Elongator complex protein 2	111	6.58203	6.38566	6.58393	6.53465	6.42525	6.36893	6.41511	6.12006	6.63934	6.75766	6.38199	6.30319	5.90621	6.03825	5.37152	5.18624
P32319	PEP1	Vacuolar protein sorting/targeting protein VPS10	111	6.18208	6.0733	6.14761	6.28385	6.08951	6.25909	6.27272	6.30417	5.99817	6.18361	5.84132	5.97835	6.28504	6.23837	6.95335	6.90946
P39079	CCT6	T-complex protein 1 subunit zeta	110	6.49475	6.57112	6.36024	6.29727	6.36048	6.24088	6.28008	6.17148	6.47595	6.2954	6.39436	6.58143	6.21389	6.1786	5.70196	5.38211
P15454	GUK1	Guanylate kinase	110	6.42258	6.30257	6.39693	6.3825	6.49646	6.4786	6.53695	5.93949	6.77811	6.68419	6.80668	6.5153	6.41646	6.02066	4.80533	5.0172
P47077	NOP9	Nucleolar protein 9	110	6.65566	6.631	6.64454	6.43188	6.46078	6.35136	6.08814	5.85315	7.14723	6.92221	6.68922	6.77934	5.71386	5.88644	4.9554	4.7898
Q05016	YMR226C	NADP-dependent 3-hydroxy acid dehydrogenase	110	5.37828	5.21704	5.53377	5.46415	5.85708	5.96639	6.34324	7.24713	5.43653	5.62237	5.78952	5.72581	6.73296	6.60207	8.41605	8.66761
P23639	PRE8	Proteasome subunit alpha type-2	110	5.76476	5.92638	5.88621	5.92296	6.02356	6.00161	6.2785	6.54725	5.87367	5.95195	6.25981	6.16344	6.80456	6.6847	6.92094	6.98971
P53075	SHE10	Outer spore wall assembly protein SHE10	109	6.0923	5.96042	5.975	6.17249	6.18875	6.18649	6.25526	6.48968	5.72817	6.05692	5.87836	5.98554	6.48215	6.62537	6.98671	6.93639
P00431	CCP1	Cytochrome c peroxidase, mitochondrial	109	5.35281	5.37114	5.48743	5.75441	5.79123	5.81543	6.59179	6.62107	5.07085	5.60675	5.2907	5.39624	6.68347	6.38943	9.40828	9.36897
P35197	GCS1	ADP-ribosylation factor GTPase-activating protein GCS1	109	6.69164	6.58943	6.70345	6.5596	6.63798	6.47903	6.30153	5.78878	6.64562	6.42773	6.72408	6.64415	6.42395	6.49249	4.39862	4.49192
P00498	HIS1	ATP phosphoribosyltransferase	109	6.10024	5.77723	6.21174	6.2517	6.12115	6.1101	6.33891	6.67766	5.93992	5.8747	5.90347	5.70515	6.68924	6.63934	6.68386	6.97559
P39526	LAA1	AP-1 accessory protein LAA1	109	6.16476	6.53796	6.41019	6.57014	6.32721	6.09438	6.22703	6.37474	6.46588	6.42861	6.42249	6.4872	6.00207	5.89165	5.79447	5.80121
P47054	NUP192	Nucleoporin NUP192	109	6.45826	6.47732	6.4048	6.41866	6.2733	6.29028	6.16674	6.32169	6.61927	6.38548	6.48272	6.56769	5.92555	6.07313	5.5619	5.57321
P36114	YKR018C	IML2-like protein YKR018C	109	5.89022	6.02938	5.8647	5.8537	5.97577	5.89351	6.12247	6.16545	6.08795	6.1128	6.17359	6.24099	6.67948	6.63882	7.20731	7.06385
P40064	NUP157	Nucleoporin NUP157	109	6.43477	6.5996	6.22277	6.39489	6.48183	6.26635	6.09867	6.22391	6.62759	6.38605	6.34289	6.40214	5.99008	6.02968	5.80336	5.69542
P22276	RET1	DNA-directed RNA polymerase III subunit RPC2	109	6.71439	6.89279	6.7151	6.72359	6.68793	6.37568	6.21862	6.00989	7.0113	6.77849	6.61271	6.6555	5.73198	5.91359	4.571	4.38744
P53278	YGR130C	Uncharacterized protein YGR130C	109	7.24046	7.58687	7.19448	6.83542	6.53414	6.89947	5.78538	5.13022	6.55903	6.9095	6.25534	6.43317	5.80965	5.77695	4.57461	4.4753
P32333	MOT1	TATA-binding protein-associated factor MOT1	109	6.68524	6.79972	6.71824	6.79887	6.56387	6.52206	6.33829	5.97281	6.9102	6.50944	6.54867	6.42605	5.75686	5.9582	5.01984	4.47163
P40327	RPT2	26S proteasome regulatory subunit 4 homolog	109	6.20692	6.53284	6.41361	6.26811	6.28515	6.34691	6.13602	5.91097	6.44665	6.20804	6.48715	6.51045	6.69815	6.73168	5.46632	5.35103
P38891	BAT1	Branched-chain-amino-acid aminotransferase, mitochondrial	109	5.86457	5.93296	6.36025	6.26499	6.28881	6.44769	6.28849	5.82203	5.5381	6.26574	5.81176	6.24166	6.54476	6.63559	6.76727	6.92534
P53691	CPR6	Peptidyl-prolyl cis-trans isomerase CPR6	109	5.51128	5.53407	5.66891	5.70283	5.56099	5.77636	5.65396	6.17829	5.53803	5.59917	5.71692	5.87825	6.25497	6.47931	9.24049	9.70618
P23201	SPA2	Protein SPA2	108	6.50985	6.47293	6.2608	6.17763	6.35816	6.14836	5.86074	5.8047	6.49871	6.41717	6.64808	6.66274	6.4411	6.36796	5.69624	5.67484
Q12211	PUS1	tRNA pseudouridine synthase 1	108	6.20201	6.1952	6.31235	6.41906	6.53474	6.54381	6.296	6.37838	6.41297	6.62047	6.34814	6.36652	6.18486	6.30471	5.46012	5.42068
P22146	GAS1	1,3-beta-glucanosyltransferase GAS1	108	6.57258	6.59051	6.57804	6.89177	6.41694	6.59491	6.1452	6.11576	6.32473	6.78924	6.19166	6.60783	5.70922	6.27021	5.16102	5.04037
P53199	ERG26	Sterol-4-alpha-carboxylate 3-dehydrogenase, decarboxylating	108	5.68017	5.94292	5.64943	5.81876	6.00515	5.95782	6.4401	6.73785	5.99337	5.73651	5.9205	5.93969	6.81507	6.58104	7.2798	7.50183
P53981	YNL010W	Uncharacterized phosphatase YNL010W	108	6.4218	6.48681	6.29976	6.39078	6.42403	6.308	6.41025	5.96367	6.22229	6.33575	6.32387	6.52772	6.51859	6.30518	5.60965	5.45185
Q12451	OSH2	Oxysterol-binding protein homolog 2	108	6.11672	6.04597	6.20761	6.03388	6.15035	6.32753	6.03988	6.35877	6.13211	5.96871	6.09096	6.20024	6.25923	6.2385	6.78359	7.04595
P47120	LIA1	Deoxyhypusine hydroxylase	108	7.03099	7.18363	6.97086	6.66521	6.79293	6.73933	6.0003	5.53972	7.0754	7.11535	6.65201	6.82201	5.54149	5.59743	4.14507	4.12825
P27614	CPS1	Carboxypeptidase S	108	5.40634	5.40713	5.57335	5.78287	5.71851	6.07855	6.29025	6.48744	5.45016	5.66999	5.67153	5.56541	6.7806	6.62484	8.55257	8.94045
P40032	TPA1	Prolyl 3,4-dihydroxylase TPA1	108	6.35564	6.17957	6.34237	6.48258	6.50384	6.46041	6.27243	6.15848	6.47046	6.51686	6.58696	6.4335	6.28752	6.1331	5.54001	5.27627
Q12018	CDC53	Cell division control protein 53	107	6.04206	6.13653	5.87746	5.92016	5.99773	5.88894	6.18656	6.36131	6.09995	6.06097	5.99867	5.92553	6.26795	6.22533	7.54064	7.47019
P05373	HEM2	Delta-aminolevulinic acid dehydratase	107	6.49666	6.22674	6.57687	6.68856	6.35496	6.43179	6.08626	6.10802	6.36328	6.33932	5.95406	6.14189	5.49513	5.97304	6.23916	6.52426
Q01476	UBP2	Ubiquitin carboxyl-terminal hydrolase 2	107	6.216	6.24356	6.21714	6.10161	6.16155	6.24927	6.02791	6.16409	6.24248	6.09032	6.0929	6.19883	6.17668	6.23651	6.80523	6.77593
P36015	YKT6	Synaptobrevin homolog YKT6	107	5.94267	5.92066	6.06499	5.90721	6.00329	5.9092	6.01642	6.22627	6.44601	6.3448	6.67498	6.76086	6.9396	7.06167	5.93438	5.847
P53723	YNR021W	UPF0674 endoplasmic reticulum membrane protein YNR021W	107	6.35879	6.29982	6.20573	6.47765	6.23466	6.31006	6.36318	6.26405	6.492	6.42297	6.36048	6.40454	6.15376	6.19105	5.68859	5.77267
Q08924	RTT10	Regulator of Ty1 transposition protein 10	107	6.35629	6.18398	6.2656	6.34104	6.46627	6.19693	6.44018	6.28271	6.99159	6.55933	6.50618	6.34612	5.83017	5.90748	5.63572	5.69042
P32337	PSE1	Importin subunit beta-3	107	6.40422	6.53344	6.43685	6.39888	6.27095	6.31784	6.31336	6.2256	6.1732	6.40846	6.38046	6.37895	5.851	5.8604	6.03561	6.01078
P32468	CDC12	Cell division control protein 12	106	6.27455	6.21274	6.13598	6.42629	6.16527	6.27578	6.26638	6.41252	6.40208	6.30164	6.11437	6.10422	6.19183	6.20908	6.17957	6.32769
P09880	TRL1	tRNA ligase	106	6.28662	6.44148	6.35092	6.41349	6.27636	6.27599	6.39272	6.43921	6.338	6.08591	6.2335	6.1278	5.93916	6.04296	6.23728	6.1186
P38264	PHO88	SRP-independent targeting protein 3	106	6.82377	6.64569	6.66236	6.57885	6.69713	6.53041	5.97308	5.33643	7.31531	7.14816	7.5157	7.43043	6.51248	6.60323	3.20091	3.02606
P47143	ADO1	Adenosine kinase	106	5.91432	5.8406	6.09925	6.10977	6.23807	6.37232	6.4879	6.39385	5.93269	6.05069	6.35308	6.30133	6.75196	6.70607	6.27629	6.1718
P11745	RNA1	Ran GTPase-activating protein 1	106	6.42582	6.37989	6.46901	6.43198	6.40907	6.32998	6.43552	6.19403	6.62804	6.5917	6.44325	6.19407	6.19392	6.05323	5.41682	5.4037
P53091	MCM6	DNA replication licensing factor MCM6	105	6.43192	6.45939	6.31272	6.14484	6.18377	5.9529	6.27426	6.31839	6.58173	6.25434	6.32002	6.06912	6.18972	5.88745	6.35641	6.26301
P39101	CAJ1	Protein CAJ1	105	6.11709	6.0424	6.00599	6.01967	6.16651	6.22985	6.36193	6.46245	6.03911	6.12492	6.13458	5.88476	6.52769	6.27802	6.72536	6.87968
P37297	STT4	Phosphatidylinositol 4-kinase STT4	105	6.54566	6.53406	6.31789	6.49687	6.37778	6.25184	6.22128	6.21478	6.55451	6.43427	6.39056	6.49634	6.09308	5.98086	5.57456	5.51566
P39685	POM152	Nucleoporin POM152	105	6.33501	6.26963	6.32678	6.40379	6.32904	6.31713	6.18795	6.30722	6.71947	6.53295	6.45709	6.37623	5.93462	6.06429	5.73654	5.70227
P04786	TOP1	DNA topoisomerase 1	105	6.68201	6.63013	6.50222	6.42131	6.33148	6.17832	6.2489	6.11543	6.59326	6.67418	6.66481	6.53369	6.26646	6.28004	4.97153	4.90624
Q02486	ABF2	ARS-binding factor 2, mitochondrial	105	6.17063	6.14693	6.28885	6.32128	6.27147	6.58026	6.46697	6.25303	6.11165	6.26457	6.27019	6.30868	6.6181	6.67714	5.38645	5.86379
P32790	SLA1	Actin cytoskeleton-regulatory complex protein SLA1	104	6.61385	6.76866	6.42625	6.42738	6.42504	6.31098	6.04141	5.95542	6.37318	6.45793	6.32165	6.49089	6.16213	6.14909	5.62124	5.4549
P29453	RPL8B	60S ribosomal protein L8-B	104	6.73729	6.82974	7.11204	7.01007	6.57546	6.8491	6.3577	5.59604	6.08823	6.89292	6.48034	6.73795	5.72308	6.05466	4.6091	4.34629
P32908	SMC1	Structural maintenance of chromosomes protein 1	104	6.10766	6.28937	5.95148	6.09478	6.06423	5.98184	6.11399	6.5441	6.25495	6.20462	5.99787	5.79941	5.99084	6.04115	7.3473	7.21639
P53008	CWH41	Mannosyl-oligosaccharide glucosidase	104	5.98518	5.91218	6.05178	6.18208	6.19531	6.29252	6.44029	6.55305	6.0779	6.07582	6.23112	6.24858	6.71971	6.83501	6.06222	6.13725
Q04894	ADH6	NADP-dependent alcohol dehydrogenase 6	104	5.96495	5.91712	6.22265	6.41303	6.24052	6.28886	6.39495	6.47306	6.02736	6.03852	6.26183	6.13486	6.57185	6.68704	6.08631	6.27708
P22579	SIN3	Transcriptional regulatory protein SIN3	104	6.83806	6.93072	6.48634	6.59765	6.55562	6.38839	5.95723	5.9001	6.53101	6.54582	6.31619	6.60965	5.92321	6.0868	5.26832	5.06488
P48582	BRO1	Vacuolar-sorting protein BRO1	104	6.2357	6.25079	6.06573	6.15204	6.17894	6.25006	6.34235	6.48177	6.29286	6.00171	6.14916	5.85518	6.1409	6.06395	6.82853	6.71034
P15703	BGL2	Glucan 1,3-beta-glucosidase	103	5.71278	5.78604	5.73289	5.77434	5.85172	5.79446	6.33005	6.66238	5.68596	5.7099	5.66054	5.7681	6.43963	6.32934	8.25349	8.50838
P53883	NOP13	Nucleolar protein 13	103	7.06294	6.94602	6.82735	6.66614	6.8291	6.66325	5.79536	5.37511	7.35623	7.37988	7.28888	7.04201	5.95916	6.05497	3.45858	3.29502
Q12389	DBP10	ATP-dependent RNA helicase DBP10	103	6.94054	6.83652	6.70877	6.79813	6.51188	6.24714	5.85913	5.73177	7.14345	7.19332	6.96313	6.97731	5.70417	6.05568	4.24423	4.08484
Q03516	RSN1	Uncharacterized protein RSN1	103	6.9783	6.74443	6.8063	6.50478	6.7122	6.59872	6.22701	6.65808	7.18792	6.64422	6.59016	6.60833	5.22124	5.43012	4.57785	4.51034
Q04781	RKR1	E3 ubiquitin-protein ligase listerin	103	6.17532	6.39588	6.12228	6.05909	6.14169	6.06119	6.32585	6.28661	6.30796	6.29539	6.17586	6.10711	6.08366	6.09507	6.79967	6.56738
P34237	COY1	Protein CASP	103	6.59629	6.69915	6.34319	6.47811	6.27958	6.02114	6.0362	5.74164	6.81923	7.03168	6.69894	6.66419	6.11282	6.1103	5.17987	5.18767
P28834	IDH1	Isocitrate dehydrogenase [NAD] subunit 1, mitochondrial	103	5.82488	5.67836	5.74442	5.73878	5.8209	5.73581	6.09487	6.80425	5.55346	5.51583	5.22626	5.25613	5.69216	5.57391	9.84553	9.89444
P20081	FPR1	FK506-binding protein 1	103	5.74224	5.72074	6.33053	6.11907	6.279	6.76788	6.69054	6.55834	5.44713	5.74945	6.06463	6.2768	6.92802	7.03451	6.07048	6.22064
P38181	NUP170	Nucleoporin NUP170	102	6.54357	6.58466	6.29524	6.2527	6.40144	6.24918	6.33951	6.29929	6.6015	6.43567	6.34345	6.40931	6.01496	6.09502	5.61881	5.51569
P08678	CYR1	Adenylate cyclase	102	6.45382	6.62181	6.27087	6.31149	5.99244	6.12111	5.94109	6.00571	6.5838	6.60594	6.30342	6.2199	5.82271	5.93124	6.38446	6.43018
P08524	ERG20	Farnesyl pyrophosphate synthase	102	6.08439	6.10515	6.09235	5.93097	6.25802	6.07376	6.41764	6.28841	6.12503	5.95404	6.13618	5.90127	6.44679	6.31645	6.91344	6.95612
P38853	KEL1	Kelch repeat-containing protein 1	102	6.30365	6.33265	6.22295	6.1992	6.0968	6.23602	6.03471	6.13783	6.59641	6.50053	6.31715	6.49393	6.21603	6.18502	6.15576	5.97135
P38687	SRP68	Signal recognition particle subunit SRP68	102	6.80269	6.87189	6.77258	6.74827	6.59348	6.48585	6.23904	6.10806	6.87741	6.75641	6.41194	6.717	5.77084	5.8992	4.54771	4.39762
P32381	ARP2	Actin-related protein 2	102	5.90836	5.84379	5.97491	5.89289	6.00761	5.96013	6.38464	6.56382	6.01503	6.01541	6.07348	5.92085	6.68345	6.5418	7.09387	7.11995
P48563	MON2	Protein MON2	102	6.31858	6.46164	6.28037	6.42074	6.1341	6.20583	6.21504	6.17233	6.4502	6.45745	6.32121	6.29416	6.09387	6.15951	5.98182	6.03317
Q04409	EMI2	Putative glucokinase-2	102	5.67747	5.70424	6.42622	5.90411	5.86264	6.81681	6.66296	7.15578	4.76186	4.76222	4.70806	4.70389	5.88897	5.41998	9.69791	9.84687
P38628	PCM1	Phosphoacetylglucosamine mutase	102	6.18559	6.19359	5.99742	6.15493	6.22509	6.16643	6.37837	6.4323	6.3888	6.01072	6.09072	6.33489	6.51027	6.48885	6.19728	6.24474
P25349	YCP4	Flavoprotein-like protein YCP4	101	6.10159	6.18004	6.2016	6.14254	6.06939	6.14751	6.25133	6.21827	5.99621	6.03654	5.96953	5.98815	6.03796	6.09887	7.27188	7.28858
P38758	TDA3	Putative oxidoreductase TDA3	101	5.75527	5.76465	5.8492	6.21706	5.96849	5.88761	6.33672	6.71724	5.51096	5.46041	5.4784	5.47167	6.16025	5.96912	8.68992	8.76304
P25635	PWP2	Periodic tryptophan protein 2	101	6.45687	6.51058	6.3545	6.39575	6.49762	6.37033	6.37258	6.20613	6.76014	6.56983	6.65562	6.62578	5.82737	5.86056	5.29962	5.23673
P23638	PRE9	Proteasome subunit alpha type-3	101	5.88604	6.10968	5.99392	5.98741	6.03193	6.14131	6.26383	6.62035	5.88804	5.95783	5.96858	6.20333	6.54783	6.70757	6.8104	6.88196
P50094	IMD4	Inosine-5'-monophosphate dehydrogenase 4	101	6.4938	6.47446	6.10885	6.316	6.0323	6.07094	6.08773	5.79555	6.80487	6.94491	6.6427	6.54442	5.79656	5.73245	6.23658	5.91787
P13586	PMR1	Calcium-transporting ATPase 1	101	6.30999	6.42613	6.31976	6.29904	6.16131	6.31008	6.37305	6.42388	6.46945	6.20411	6.26241	6.33367	6.85671	6.61757	5.55278	5.08006
P40016	RPN3	26S proteasome regulatory subunit RPN3	101	6.10622	6.2522	6.13009	6.03405	6.20568	6.06205	6.18904	6.42861	5.90804	5.98628	6.22476	6.57841	6.46426	6.50001	6.5065	6.4238
P39936	TIF4632	Eukaryotic initiation factor 4F subunit p130	100	6.79354	6.86112	6.37199	6.36136	6.39554	6.13471	5.6337	5.57909	6.35744	6.55247	6.78289	6.83151	6.21964	6.38315	5.36599	5.37587
Q10740	LAP2	Leucine aminopeptidase 2	100	5.51798	5.42687	5.67512	5.93403	5.73127	5.96832	6.46766	7.08678	5.33529	5.46328	5.37118	5.551	6.04676	6.08228	9.12348	9.2187
Q04371	YMR027W	Damage-control phosphatase YMR027W	100	5.83807	5.83559	5.94182	5.77897	5.9429	6.08398	6.49544	6.6751	5.76422	5.69094	5.90776	5.78515	6.39759	6.29127	7.73414	7.83705
P32356	NTH1	Neutral trehalase	100	5.27617	5.1375	5.45399	5.4614	5.50565	5.62994	6.25761	6.8561	4.86595	5.033	4.94175	4.8936	5.84864	5.67815	11.5179	11.6427
P43588	RPN11	Ubiquitin carboxyl-terminal hydrolase RPN11	100	6.33438	6.267	6.21373	6.2291	6.30947	6.52726	6.24893	6.23295	6.21895	6.32691	6.44548	6.5306	6.58679	6.72725	5.40098	5.4002
P38295	EHT1	Medium-chain fatty acid ethyl ester synthase/esterase 2	100	5.77494	5.87486	5.88214	5.88155	5.9462	5.86908	6.62939	6.5459	5.58149	5.66843	5.71287	5.87807	7.21911	7.26731	7.03916	7.2295
Q08645	MET7	Folylpolyglutamate synthase	100	6.23968	6.28221	6.11645	6.17289	6.09503	6.12616	6.42896	6.62355	6.34632	6.24858	6.29702	6.01888	6.39352	6.11585	6.18072	6.31418
P25623	SYP1	Suppressor of yeast profilin deletion	100	6.40241	6.40985	6.55648	6.33617	6.18615	6.45766	6.11275	5.84634	6.09781	6.43196	6.18008	6.30098	6.4186	6.36015	5.90646	5.99614
P47006	RPA34	DNA-directed RNA polymerase I subunit RPA34	100	6.80479	6.8508	6.68301	6.76767	6.6842	6.6111	6.22307	5.8215	7.17936	7.10625	6.91225	6.86433	5.95722	6.1157	3.73355	3.68523
P07560	SEC4	Ras-related protein SEC4	100	6.06112	6.17909	6.03371	6.17362	6.03534	6.07823	6.41844	6.56926	6.11967	5.88855	6.09454	6.01413	6.34798	6.22644	6.93822	6.82167
P02557	TUB2	Tubulin beta chain	100	6.04871	6.03087	6.15497	6.0593	6.17545	6.17614	6.36081	6.36112	5.85266	5.96433	6.02711	6.09509	6.51525	6.50194	6.82287	6.85338
P38248	ECM33	Cell wall protein ECM33	100	6.45315	6.46115	6.27937	6.43798	6.0697	5.97126	6.16982	6.24175	6.43558	6.63655	6.45838	6.21684	6.33555	6.2483	5.92557	5.65907
P53252	PIL1	Sphingolipid long chain base-responsive protein PIL1	99	6.32007	6.42568	6.47829	6.25809	5.87087	5.97658	6.07332	6.21952	5.79591	6.1047	5.6558	5.71357	6.03	5.99947	7.59631	7.4818
Q06523	YPR148C	Uncharacterized protein YPR148C	99	6.55892	6.48804	6.4727	6.35286	6.25668	6.19946	6.00286	5.8305	6.15835	6.40134	6.32739	6.41008	6.17568	6.38758	5.97397	6.00358
O14467	MBF1	Multiprotein-bridging factor 1	99	6.95891	6.81532	6.99001	6.36787	6.63615	6.7579	5.72033	4.99115	6.54907	6.72845	6.87161	7.05489	6.46374	6.6695	4.17672	4.24838
P32608	RTG2	Retrograde regulation protein 2	99	6.04386	6.02581	6.08242	6.12282	6.25665	6.28172	6.41931	6.39523	6.11601	6.16784	6.28959	6.1231	6.39639	6.37994	6.3488	6.55052
Q04373	PUF6	Pumilio homology domain family member 6	99	6.70595	6.52919	6.22	6.39275	6.65046	6.36593	6.0998	6.1397	7.1446	6.7243	6.71697	6.62268	5.7223	5.92086	5.11222	4.93231
P52593	NUP188	Nucleoporin NUP188	99	6.39081	6.36904	6.31736	6.38892	6.27837	6.09363	6.28885	6.19078	6.70615	6.39127	6.24375	6.35826	5.76403	5.71837	6.38652	6.11389
Q99287	SEY1	Protein SEY1	99	6.30045	6.59418	6.35289	6.39689	6.31498	6.19508	6.12267	6.22466	6.49197	6.46423	6.03474	6.40291	6.12976	5.96074	6.11184	5.90202
P45818	ROK1	ATP-dependent RNA helicase ROK1	98	7.00443	7.0107	6.83957	6.69114	6.81679	6.66136	6.11533	5.92901	7.45945	7.17769	6.87674	6.96318	5.50533	5.64606	3.79148	3.51173
P10622	RPP1B	60S acidic ribosomal protein P1-beta	98	6.05579	6.83781	6.30893	6.32928	6.45509	6.04905	6.27979	6.28463	6.40803	6.7696	6.40559	6.30428	6.0587	6.1696	5.72077	5.56305
P32597	STH1	Nuclear protein STH1/NPS1	98	6.86077	6.86879	6.58873	6.50086	6.36529	6.28538	6.22934	6.13352	6.86168	6.86888	6.70715	6.43966	6.06429	6.18304	4.68468	4.35793
Q07844	RIX7	Ribosome biogenesis ATPase RIX7	98	6.45274	6.37155	6.42441	6.16165	6.51238	6.21722	6.19478	6.27988	6.64882	6.52615	6.28272	6.40537	6.17164	6.11353	5.70356	5.5336
Q12024	YTM1	Ribosome biogenesis protein YTM1	98	6.43126	6.42568	6.51744	6.5628	6.54874	6.35511	6.04176	6.02702	6.79955	7.10876	6.68009	6.75469	5.84625	6.14672	4.91563	4.83851
Q08686	TUM1	Thiosulfate sulfurtransferase TUM1	98	6.36703	6.45558	6.24515	6.30559	6.19605	6.39033	6.36245	6.09818	6.46527	6.48131	6.429	6.32639	6.14594	6.03489	5.74262	5.9542
Q02821	SRP1	Importin subunit alpha	98	6.71263	6.77823	6.45881	6.58818	6.44292	6.20479	6.04965	6.09831	6.53381	6.52943	6.42191	6.48932	6.16063	6.01021	5.36411	5.15707
P15274	AMD1	AMP deaminase	98	6.09996	5.91144	5.8984	5.94484	6.09414	6.0997	6.18784	6.62446	6.00521	5.96175	6.12889	5.92459	6.04995	5.98143	7.41702	7.67039
P27809	KRE2	Glycolipid 2-alpha-mannosyltransferase	97	6.4212	6.44388	6.33754	6.38595	6.1942	6.08617	6.13292	5.94236	6.65985	6.71757	6.47901	6.26811	6.08549	6.07773	5.99994	5.76807
P04076	ARG4	Argininosuccinate lyase	97	4.62888	4.74688	4.82624	5.12027	5.17114	5.27282	6.6957	6.70733	4.86622	4.85525	5.25911	5.33233	10.2011	9.83731	7.85737	8.62204
P22803	TRX2	Thioredoxin-2	97	5.62774	5.68785	5.78782	5.89467	6.13378	6.22366	7.02516	6.32212	5.295	5.63746	6.01277	5.91585	7.90528	7.52077	6.44382	6.56626
P11914	MAS2	Mitochondrial-processing peptidase subunit alpha	97	6.11041	5.87773	5.94021	6.08251	5.88537	6.07165	5.92709	6.50952	6.30324	5.91461	5.78024	5.97777	6.05086	6.2106	7.45951	7.89868
P23641	MIR1	Mitochondrial phosphate carrier protein	97	6.27847	6.18714	6.45689	6.18888	6.29286	6.31552	6.28975	6.79251	6.00278	5.93988	6.02272	5.97251	5.77577	5.92139	6.76744	6.79548
P40970	LCB2	Serine palmitoyltransferase 2	97	6.23546	6.63184	6.2771	6.24548	6.18102	6.24953	6.20615	5.98252	6.64957	6.41778	6.56901	6.47494	6.42583	6.19341	5.53704	5.72333
P21954	IDP1	Isocitrate dehydrogenase [NADP], mitochondrial	97	5.30184	5.32096	5.3077	5.73424	5.66508	5.68039	6.27315	6.77489	5.60652	5.24796	5.78118	5.53105	7.15172	7.02617	8.57238	9.02476
Q12532	RQC2	Ribosome quality control complex subunit 2	97	5.83645	5.96812	5.84357	5.82592	5.90785	5.89602	6.20531	6.47706	5.7142	5.82263	5.7569	5.80999	6.14517	6.20939	8.39347	8.18793
Q12265	PRS5	Ribose-phosphate pyrophosphokinase 5	97	6.81033	6.78153	6.63983	6.59563	6.60099	6.30709	5.90474	5.69386	6.93684	6.90454	6.65099	6.97458	5.90863	6.14128	4.57485	4.57429
P38137	PCS60	Peroxisomal-coenzyme A synthetase	97	5.27263	5.49492	5.40481	5.89941	5.90875	5.96613	6.47171	7.31751	5.00053	5.10069	5.25917	5.2869	6.37319	6.42553	9.26044	9.55766
P38630	RFC1	Replication factor C subunit 1	96	6.58223	6.57523	6.56739	6.6886	6.38555	6.40542	6.2804	5.98398	6.72558	6.71511	6.34693	6.39841	5.70428	6.30084	5.15596	5.1841
P24279	MCM3	DNA replication licensing factor MCM3	96	6.69253	6.7625	6.48524	6.50678	6.27533	6.27659	6.15515	6.05454	6.70123	6.62421	6.43816	6.46377	5.6513	5.79173	5.78469	5.33627
P33307	CSE1	Importin alpha re-exporter	96	6.32967	6.30556	6.11786	6.23203	6.10085	6.06515	6.1244	6.2458	6.54096	6.36491	6.11175	6.22252	5.99137	5.83802	6.79503	6.61411
P53043	PPT1	Serine/threonine-protein phosphatase T	96	6.561	6.38985	6.35973	6.72092	6.41948	6.39836	6.35045	6.26128	6.72314	6.51801	6.48195	6.43984	5.8855	5.79247	5.29556	5.40245
P38715	GRE3	NADPH-dependent aldose reductase GRE3	96	5.52684	5.40551	5.74366	6.3094	5.68445	5.99528	6.36644	7.06892	5.00791	4.95254	5.1408	5.21482	5.83955	5.82797	9.77697	10.1389
P20051	URA4	Dihydroorotase	96	5.76533	5.591	6.03088	6.39502	6.63248	6.87926	7.06649	6.86194	5.60525	5.42526	6.16228	5.85385	6.57833	6.30939	6.40911	6.43414
P02309	HHF1	Histone H4	96	6.67853	6.8608	6.59255	6.70089	6.46008	6.46167	6.51757	6.42372	6.24073	6.26899	6.05607	6.28079	5.94184	6.00287	5.32956	5.18334
P40157	VID27	Vacuolar import and degradation protein 27	95	6.65799	6.75689	6.51937	6.51893	6.46647	6.20493	6.07188	6.19216	6.8106	6.60966	6.35556	6.59176	5.92785	5.90023	5.27939	5.13631
P46970	NMD5	Nonsense-mediated mRNA decay protein 5	95	6.4676	6.56954	6.38243	6.38498	6.33379	6.07535	6.31114	6.13975	6.49543	6.48571	6.33169	6.23143	5.92018	5.93678	6.02742	5.90679
P48836	VMA10	V-type proton ATPase subunit G	95	6.99016	7.06811	7.00506	6.80757	6.70887	6.7491	6.43544	4.98058	6.14583	6.74927	6.39851	6.85793	6.97358	7.10839	3.26572	3.75587
P15108	HSC82	ATP-dependent molecular chaperone HSC82	95	6.11017	6.0624	6.1193	6.09427	5.9313	5.97571	5.91933	6.10298	5.75505	6.06157	5.94848	6.27698	6.0223	6.22599	7.73778	7.65639
Q02630	NUP116	Nucleoporin NUP116/NSP116	95	6.79244	6.59362	6.71803	6.41651	6.46332	6.45212	6.12272	5.58076	7.00679	6.89832	6.74923	6.93918	6.092	6.23774	4.56711	4.37009
P40093	YER156C	MYG1 protein YER156C	95	6.50234	6.32217	6.44362	6.3615	6.38333	6.43916	6.44041	6.33128	6.68133	6.51606	6.34093	6.19732	5.92093	5.86451	5.52616	5.72895
Q06106	MRD1	Multiple RNA-binding domain-containing protein 1	95	6.89157	6.66481	6.3669	6.48517	6.52057	6.36151	6.22665	5.7386	7.21715	6.99591	6.79602	6.76756	5.50838	5.86825	4.94277	4.64819
P28707	SBA1	Co-chaperone protein SBA1	95	5.67782	5.70079	5.31695	5.25192	5.84601	5.60094	5.6469	5.81923	5.3602	5.47899	6.43793	6.20266	7.30082	7.17302	8.58247	8.60336
P39968	VAC8	Vacuolar protein 8	94	6.38499	6.56685	6.47634	6.57212	6.19313	6.27963	6.44886	6.10086	6.43043	6.53404	6.22346	6.26934	6.27117	6.11684	5.44669	5.68524
P29496	MCM5	Minichromosome maintenance protein 5	94	6.54342	6.65782	6.33123	6.46826	6.37148	6.32546	6.23036	6.13114	6.70989	6.36461	6.35588	6.31447	5.97773	5.89889	5.76171	5.55765
P38688	SRP72	Signal recognition particle subunit SRP72	94	6.59948	6.59744	6.70314	6.50716	6.56729	6.5501	6.30381	6.05262	6.65833	6.67422	6.49704	6.42987	5.81728	6.00034	5.19847	4.84341
P38712	RRP3	ATP-dependent rRNA helicase RRP3	94	6.63368	6.91184	6.69651	6.65731	6.51276	6.45227	6.02976	6.05858	6.77151	6.83663	6.46193	6.67103	5.8499	6.01151	4.86415	4.58063
P53552	THO2	THO complex subunit 2	94	6.49015	6.58735	6.67115	6.5899	6.52506	6.41521	6.01845	6.00829	6.89808	6.8418	6.47308	6.51449	6.06449	6.01468	5.02867	4.85915
P05374	CHO2	Phosphatidylethanolamine N-methyltransferase	94	5.72933	5.66366	5.86829	5.98825	6.18166	6.15854	6.48979	6.74513	6.17712	5.82117	7.10594	7.237	7.84733	7.89912	4.64925	4.43842
Q12154	GET3	ATPase GET3	94	6.06138	6.15145	6.04286	5.75949	6.08467	5.981	6.24257	6.06151	6.72311	6.58544	6.4223	6.10833	6.76377	6.62175	6.09471	6.29566
P25379	CHA1	Catabolic L-serine/threonine dehydratase	94	5.86004	5.76522	6.12376	6.13915	6.54632	6.63481	6.98458	6.78749	5.95631	5.4683	6.61291	6.77931	7.20667	6.92635	5.23758	4.97121
Q08977	CUB1	Cu(2+) suppressing and bleomycin sensitive protein 1	94	6.4707	6.33913	6.45651	6.38093	6.47662	6.48474	6.33375	6.32227	6.01051	6.07188	5.98251	6.27649	6.49918	6.41936	5.6386	5.83683
Q03104	MSC1	Meiotic sister chromatid recombination protein 1	94	5.3006	5.81814	5.95728	5.76615	5.63797	6.33193	6.7216	7.80152	4.17994	4.26686	4.2676	4.25081	5.4699	5.17017	11.2475	11.812
P48015	GCV1	Aminomethyltransferase, mitochondrial	94	5.11848	5.02198	5.53808	5.46008	5.35761	6.04225	6.07949	6.55551	4.99929	5.15505	5.35233	5.39789	6.67739	6.79719	10.0532	10.3942
P38810	SFB3	SED5-binding protein 3	94	6.09496	5.96342	6.01229	6.21745	6.31517	6.20814	6.27462	6.74575	6.16666	6.11993	6.08019	6.0462	6.05724	6.10486	6.86232	6.7308
Q01852	TIM44	Mitochondrial import inner membrane translocase subunit TIM44	93	6.61908	6.70225	6.52673	6.41051	6.25504	6.30914	6.00713	6.07804	6.97501	6.58805	6.52593	6.46544	5.83233	5.99805	5.35546	5.35181
P07275	PUT2	Delta-1-pyrroline-5-carboxylate dehydrogenase, mitochondrial	93	5.71775	5.70045	5.76138	5.67035	5.84337	5.7566	6.11401	6.76426	5.94379	5.90276	5.6385	5.51119	6.14794	6.08474	8.71761	8.72529
P32496	RPN12	26S proteasome regulatory subunit RPN12	93	5.96732	6.02923	6.31922	5.99381	6.28742	6.35604	6.27437	6.35491	6.05925	6.13116	6.3321	6.43234	6.67326	6.68659	6.123	5.97997
Q06625	GDB1	Glycogen debranching enzyme	93	5.10662	5.37562	5.67363	5.57077	5.38413	5.92198	6.31823	7.63763	4.51122	4.4379	4.46996	4.7626	5.77179	5.59716	11.6516	11.8091
Q03834	MSH6	DNA mismatch repair protein MSH6	93	6.46886	6.28097	6.05782	6.12547	6.10148	5.79613	6.12175	6.21601	6.68561	6.39042	6.3783	6.33178	6.14237	6.19678	6.30859	6.39766
P09032	GCD1	Translation initiation factor eIF-2B subunit gamma	93	6.56396	6.89998	6.44649	6.27976	6.36917	6.21618	6.22838	5.98609	6.64668	6.43949	6.46267	6.47141	6.03669	6.13191	5.39142	5.42972
P38777	FSH1	Family of serine hydrolases 1	93	7.02633	6.44771	7.23496	6.66816	6.86213	7.22131	5.92492	6.11232	7.03537	6.46517	6.49956	6.48677	4.7492	4.94382	5.26343	5.05884
P38694	MSC7	Putative aldehyde dehydrogenase-like protein YHR039C	93	6.22092	6.43645	6.44153	6.30929	6.26862	6.31818	6.31364	5.97273	6.01831	6.27849	6.32403	6.28212	6.44206	6.44281	6.06669	5.86413
Q12447	PAA1	Polyamine N-acetyltransferase 1	93	6.19552	6.16339	6.68334	6.47628	6.46104	6.70187	6.38786	5.93205	5.74847	6.34318	6.05341	6.28798	6.15895	6.50231	6.03982	5.86453
P14906	SEC63	Protein translocation protein SEC63	93	6.39945	6.49235	6.42809	6.46467	6.2746	6.18016	6.07046	5.89852	6.54363	6.45078	6.281	6.38687	5.86525	5.96209	6.1413	6.16077
P38910	HSP10	10 kDa heat shock protein, mitochondrial	93	6.67844	6.62884	6.5729	5.98408	6.29917	6.38918	5.92933	5.51414	6.45403	6.40468	6.47546	6.49224	6.07734	6.3807	5.82549	5.89397
P49687	NUP145	Nucleoporin NUP145	92	6.69133	6.53186	6.47035	6.59066	6.62643	6.365	6.16782	6.08174	6.70038	6.66351	6.41098	6.3253	5.9405	6.05017	5.24924	5.13475
Q08647	PUS7	Multisubstrate pseudouridine synthase 7	92	6.7337	6.45051	6.29605	6.15898	6.42588	6.40426	6.15756	6.06932	6.76686	6.63099	6.71411	6.44802	5.97849	5.9293	5.51794	5.31804
P54113	ADE16	Bifunctional purine biosynthesis protein ADE16	92	5.85357	5.9425	5.99426	6.02566	6.03603	6.04149	6.34263	6.55991	5.86699	5.86922	5.79694	5.80142	6.31553	6.22435	7.60743	7.72208
P50861	RIB4	6,7-dimethyl-8-ribityllumazine synthase	92	5.19849	5.22998	5.92707	6.18314	6.70565	7.24425	7.56496	7.51223	5.03238	5.16854	6.02308	5.79363	7.06288	6.78263	6.12004	6.45104
P32501	GCD6	Translation initiation factor eIF-2B subunit epsilon	92	6.38316	6.36465	6.2639	6.54022	6.24268	6.05415	6.32176	6.28056	6.41006	6.10985	6.19152	6.24656	6.24772	6.2938	6.06873	5.98067
P13382	POL1	DNA polymerase alpha catalytic subunit A	92	6.57421	6.46668	6.34805	6.59287	6.36416	6.1714	6.06911	6.05935	6.88005	6.60776	6.58909	6.76502	5.99009	6.15361	5.26207	5.10647
P38627	URA8	CTP synthase 2	92	5.3717	5.45447	5.5086	5.60417	5.82287	5.96551	6.91841	7.66718	4.94631	4.8414	5.00826	5.05393	6.25836	5.89626	9.76849	9.91409
P23248	RPS1B	40S ribosomal protein S1-B	92	7.09626	7.18904	6.58736	6.6305	6.58305	6.40932	6.00405	5.78624	7.05795	7.00655	6.82359	6.73525	5.89774	5.91694	4.28667	3.98949
Q12675	DNF2	Phospholipid-transporting ATPase DNF2	92	5.87722	6.02264	6.29115	6.18225	6.4888	6.48077	6.54394	6.5253	6.30597	6.15161	6.88654	7.0467	7.23775	7.31123	4.48443	4.16369
P06106	MET17	Homocysteine/cysteine synthase	92	5.13686	5.06623	5.68996	5.45835	5.71479	6.16059	6.32082	6.68612	4.95208	5.03115	5.50814	5.45542	7.88644	7.81149	8.47302	8.64854
P14020	DPM1	Dolichol-phosphate mannosyltransferase	92	6.18822	6.18844	6.11831	6.24975	6.2237	6.03098	6.33473	6.57022	6.07918	5.82451	5.98409	6.04644	6.20622	6.26645	6.94977	6.73898
P38689	PRS3	Ribose-phosphate pyrophosphokinase 3	91	6.37206	6.61377	6.08333	6.30659	6.40653	6.32595	6.31512	6.31251	6.34098	6.43682	6.30172	6.29115	6.05686	6.21957	5.82279	5.79424
P32327	PYC2	Pyruvate carboxylase 2	91	5.85715	5.8693	5.88402	5.99032	6.06127	6.08567	6.56963	6.81762	5.53264	5.663	5.4808	5.40796	6.39563	6.27285	8.04636	8.06578
P38174	MAP2	Methionine aminopeptidase 2	91	6.08111	6.04885	6.1713	6.32454	6.18173	6.29476	6.27742	6.45254	6.34589	6.31943	6.01109	5.9638	6.35118	6.23373	6.57494	6.36769
Q02725	VTC3	Vacuolar transporter chaperone 3	91	7.66927	7.61222	7.42541	7.33383	7.36529	7.25683	7.29192	7.64971	5.04844	4.86483	5.21376	5.30537	5.13021	5.3303	4.67241	4.8302
Q12387	MDM20	N-terminal acetyltransferase B complex subunit MDM20	91	6.20271	6.0064	6.12691	6.18082	6.30676	6.19424	6.48945	6.40558	6.20919	6.05499	6.16791	6.2446	6.31112	6.34215	6.41397	6.34322
Q08220	GSH2	Glutathione synthetase	91	5.95273	5.7699	5.89947	6.10036	5.91041	6.09071	6.50443	6.6212	5.94174	6.02889	6.07724	5.94801	6.57524	6.36815	7.04729	7.16421
P05759	RPS31	Ubiquitin-40S ribosomal protein S31	91	7.24878	7.23396	7.52977	6.96673	7.09927	7.15376	5.66866	4.0454	7.32798	7.59547	7.3097	7.54852	5.68085	6.01849	2.77977	2.79287
Q06151	DCS1	m7GpppX diphosphatase	91	5.28665	5.21634	5.23089	5.47378	5.59704	5.59527	6.23931	6.89995	4.92495	5.01557	4.94418	4.99192	5.84259	5.85987	11.4477	11.434
P25644	PAT1	DNA topoisomerase 2-associated protein PAT1	91	6.87692	6.82399	6.66337	6.64955	6.53025	6.48548	6.13143	5.8774	7.09972	6.90424	6.596	6.59625	5.96375	5.8194	4.55646	4.4258
P09457	ATP5	ATP synthase subunit 5, mitochondrial	90	6.13076	6.06818	6.00116	5.91167	6.11122	6.29953	6.29022	6.72133	6.22178	5.9182	5.65728	5.71442	5.63213	5.6871	7.76875	7.86626
P21951	POL2	DNA polymerase epsilon catalytic subunit A	90	6.65066	6.8297	6.57752	6.55513	6.47835	5.9962	6.17074	6.08066	6.62865	6.68376	6.53514	6.4975	6.32344	6.19475	5.02349	4.77433
P31380	FUN30	ATP-dependent helicase FUN30	90	6.56537	6.49368	6.4348	6.2267	6.66016	6.34068	6.24067	5.78399	6.97055	6.92953	6.77949	6.44243	5.81638	5.99547	5.2711	5.049
P21965	MCK1	Protein kinase MCK1	90	6.13161	5.96649	6.04777	6.22624	6.19609	6.29465	6.40037	6.33504	5.9505	6.11	5.87783	5.96508	6.34197	6.3468	6.91681	6.89275
P06101	CDC37	Hsp90 co-chaperone Cdc37	90	6.20952	6.06976	6.27383	6.22708	6.25072	6.17879	5.98275	5.93066	6.35572	6.24189	6.3912	6.2982	6.69722	6.62259	6.20517	6.06488
P53235	YGR054W	Eukaryotic translation initiation factor 2A	90	6.24199	6.19062	6.28246	6.50765	6.29099	6.14473	6.26052	6.08829	6.54431	6.40677	6.37344	6.12207	5.93768	6.06616	6.18123	6.36108
P25039	MEF1	Elongation factor G, mitochondrial	90	6.53888	6.47186	6.28693	6.23717	6.12531	6.24004	5.85818	6.15824	6.38004	6.49457	6.03859	5.8791	5.69635	5.74988	6.96803	6.87681
P07273	DST1	Transcription elongation factor S-II	90	6.52255	6.28784	6.49956	6.35847	6.44091	6.37272	6.25232	6.09029	6.54708	6.4396	6.49383	6.48065	6.26712	6.15988	5.28088	5.50628
P32563	VPH1	V-type proton ATPase subunit a, vacuolar isoform	90	6.32264	6.459	6.26314	6.33191	6.29336	6.12145	6.50717	6.1838	6.36463	6.41495	6.24619	6.28881	6.19206	5.98515	6.03746	5.9883
Q02326	RPL6A	60S ribosomal protein L6-A	90	7.20247	7.49721	7.31535	7.11842	6.6939	6.71975	6.04801	5.4459	6.09969	6.84125	6.37502	7.31421	5.84222	6.246	3.84117	3.39943
P47108	URB2	Nucleolar pre-ribosomal-associated protein 2	90	6.34718	6.48658	6.35421	6.61801	6.38369	6.07331	6.25762	6.46836	6.92067	6.41763	6.55506	6.6392	5.73337	5.98547	5.50785	5.25178
P30952	MLS1	Malate synthase 1	90	5.04771	5.00022	5.07207	5.31482	6.12247	5.65604	6.84587	8.30005	4.05183	4.18447	4.14139	4.21306	5.11809	5.00659	12.7501	13.1753
P28777	ARO2	Chorismate synthase	90	6.14744	5.89749	6.06996	6.56638	6.3386	6.42765	6.25804	6.24279	6.59063	6.10268	6.51054	6.3257	6.66032	6.61286	5.58238	5.66653
Q04636	POB3	FACT complex subunit POB3	90	6.05417	6.13714	5.85208	6.05658	6.10594	6.21161	6.1487	6.32347	6.38269	6.30883	6.1996	5.98448	6.31428	6.21099	6.74285	6.96658
P53313	SDA1	Protein SDA1	89	7.17431	7.14965	7.08418	6.90398	6.63938	6.55471	5.94795	5.82895	7.38038	7.47281	6.9192	6.98153	5.37254	5.80665	3.54267	3.24113
P21243	SCL1	Proteasome subunit alpha type-1	89	5.7972	5.77469	6.01208	6.24597	6.0182	6.05144	6.31143	6.80622	5.81513	6.08878	5.94906	6.13087	6.59893	6.78635	6.78461	6.82903
Q07457	BRE1	E3 ubiquitin-protein ligase BRE1	89	6.67681	6.6123	6.79602	6.69898	6.54988	6.6752	6.35524	6.05545	6.68901	6.94758	6.50575	6.61816	6.1618	6.0836	4.41513	4.15911
P38626	CBR1	NADH-cytochrome b5 reductase 1	89	5.81258	5.91787	6.12642	5.89596	6.06077	6.26126	6.27317	6.51368	5.79589	5.96273	6.08033	6.058	6.5806	6.46228	7.11434	7.08411
Q06705	CSR1	Phosphatidylinositol transfer protein CSR1	89	6.07245	6.00941	6.15991	6.16045	6.34111	6.43607	6.56108	6.21942	6.0406	6.03678	6.49586	6.35457	6.51137	6.5081	5.9972	6.0956
P38779	CIC1	Proteasome-interacting protein CIC1	89	7.08186	7.06382	6.98368	6.86566	6.73609	6.61994	6.17434	5.80584	7.28605	7.13035	6.91158	6.93826	5.75467	5.79776	3.57664	3.27346
P25037	UBP1	Ubiquitin carboxyl-terminal hydrolase 1	88	6.22312	6.25379	6.24877	6.36723	6.40457	6.51255	6.24244	6.50579	6.48653	6.33049	6.23165	6.47996	6.18903	6.35387	5.56308	5.60712
P40498	UTP25	U3 small nucleolar RNA-associated protein 25	88	6.44452	6.19341	6.46625	6.30341	6.43088	6.21291	6.32033	6.35179	6.69224	6.77264	6.65414	6.52206	5.92111	5.84162	5.37461	5.49807
P40581	HYR1	Glutathione peroxidase-like peroxiredoxin HYR1	88	5.63879	5.8475	5.62665	5.48729	5.69315	5.73927	6.11392	6.08137	5.68881	5.79942	5.75324	5.66281	6.41518	6.23357	9.03958	9.17945
Q06698	YLR419W	Putative ATP-dependent RNA helicase YLR419W	88	6.44994	6.57518	6.23928	6.40476	6.23669	6.18905	6.23172	6.1621	6.68269	6.42603	6.27947	6.60713	6.08867	6.15304	5.61744	5.65682
P38682	GLO3	ADP-ribosylation factor GTPase-activating protein GLO3	88	6.58129	6.61095	6.2888	6.47367	6.39064	6.24097	6.01477	5.6829	6.50824	6.63277	6.75684	6.60174	6.13024	6.08896	5.56133	5.43592
P02400	RPP2B	60S acidic ribosomal protein P2-beta	88	6.86924	7.5061	6.59161	6.06469	6.64465	6.10086	5.14396	4.9498	6.32698	6.74634	7.44793	7.62378	5.64344	5.94041	5.4254	4.9748
Q07896	NOC3	Nucleolar complex-associated protein 3	88	6.76759	6.37569	6.65329	6.55334	6.59463	6.47717	6.43001	6.28358	6.71481	6.58673	6.64329	6.46851	5.93263	5.75936	4.93997	4.8194
P39007	STT3	Dolichyl-diphosphooligosaccharide--protein glycosyltransferase subunit STT3	88	6.46274	6.5687	6.19987	6.25752	6.36778	6.20999	6.1725	6.09484	6.4856	6.40678	6.44861	6.29267	6.32804	6.342	5.76253	5.59984
P33330	SER1	Phosphoserine aminotransferase	88	5.80694	6.00452	6.29115	6.05731	6.14587	6.37545	6.54705	6.11668	5.83159	6.07886	5.9607	6.25689	7.16148	7.05715	6.25782	6.05054
Q05515	SVF1	Survival factor 1	88	6.19757	6.07696	6.25239	6.24123	6.30894	6.53742	6.15021	6.21337	6.5253	6.17414	6.53304	6.18541	6.40406	6.1438	5.89692	6.15924
P40106	GPP2	Glycerol-1-phosphate phosphohydrolase 2	88	5.41518	5.35543	5.73503	5.69777	6.06506	6.44677	7.0967	7.97681	4.8682	4.49841	5.18287	5.15936	6.72088	6.79159	8.25507	8.73488
P10080	SBP1	Single-stranded nucleic acid-binding protein	88	6.28922	6.15439	6.21477	6.27335	5.99389	6.34715	6.35073	6.06867	6.22268	6.2006	6.12224	6.06789	6.49244	6.35731	6.44092	6.40376
P38822	BZZ1	Protein BZZ1	87	6.14096	6.07734	6.25194	6.48759	6.27303	6.18924	6.48494	6.2549	6.32207	6.46306	6.17979	6.19569	6.19018	6.11277	6.14564	6.23084
Q07807	PUF3	mRNA-binding protein PUF3	87	7.11196	6.85055	6.81399	6.72202	6.47466	6.6056	6.0129	5.98121	7.25447	7.26172	6.71938	6.57516	5.36583	5.60793	4.41884	4.22378
Q03940	RVB1	RuvB-like protein 1	87	6.23858	6.20074	6.34117	6.35947	6.19464	6.01907	6.29129	6.26387	6.4572	6.20901	6.3091	6.25877	6.16768	6.0289	6.31657	6.34393
P47018	MTC1	Maintenance of telomere capping protein 1	87	6.31336	6.19075	6.39255	6.48181	6.39601	6.39187	6.11694	6.42209	6.17348	6.10053	6.28255	6.21518	6.20266	6.29237	6.08739	5.94047
P27810	KTR1	Alpha-1,2 mannosyltransferase KTR1	87	6.60867	6.86864	6.60515	6.78759	6.59054	6.45318	6.28005	5.70485	6.65019	7.08139	6.62174	6.53805	6.36731	6.3041	4.29745	4.24109
P36049	EBP2	rRNA-processing protein EBP2	87	6.81341	6.6745	6.59378	6.47414	6.23529	6.33372	6.07383	5.59325	7.32471	7.35052	7.04307	7.27117	6.12276	6.14389	4.02115	3.93081
P25294	SIS1	Protein SIS1	87	5.81126	5.73995	5.78898	5.86174	5.7541	6.00095	6.05706	6.42519	5.58215	5.73362	5.60886	5.65881	6.22329	5.98255	8.7782	8.99329
P27472	GSY2	Glycogen [starch] synthase isoform 2	86	5.66236	6.06378	6.12899	6.08371	5.6294	6.14578	6.48402	7.37354	4.97442	4.84431	4.44314	4.5687	5.59133	5.2728	10.3998	10.3339
P38825	TOM71	Protein TOM71	86	6.32892	6.33742	6.20807	6.39652	6.2781	6.06168	6.11915	6.29463	6.36708	6.23006	6.2607	6.18984	6.11069	6.21221	6.32605	6.27888
P12753	RAD50	DNA repair protein RAD50	86	6.54016	6.38808	6.03114	5.96076	6.18884	5.97169	5.96887	6.31479	6.23531	6.11893	6.43615	6.30519	6.48498	6.45679	6.35254	6.24578
Q04600	TMA64	Translation machinery-associated protein 64	86	6.47237	6.35581	6.54762	6.51755	6.50277	6.21228	6.31185	6.16298	6.45713	6.655	6.3104	6.43049	6.14097	6.32845	5.39971	5.1946
Q02046	MTD1	Methylenetetrahydrofolate dehydrogenase [NAD(+)]	86	6.03415	5.85637	6.13522	6.09744	6.09296	6.49182	6.04302	6.13273	5.64184	5.85442	5.8919	6.06024	6.49699	6.4455	7.27145	7.45396
P38817	GGA2	ADP-ribosylation factor-binding protein GGA2	86	6.4478	6.42799	6.56804	6.49706	6.35782	6.48055	6.27017	5.9338	6.40908	6.44605	6.31207	6.248	6.06516	6.26625	5.67047	5.59971
Q03103	ERO1	Endoplasmic oxidoreductin-1	86	5.95219	5.93689	6.05319	6.16586	6.16526	6.17619	5.96541	6.06401	6.17811	6.15628	6.23716	6.04886	6.12069	6.11779	7.27839	7.38371
P17649	UGA1	4-aminobutyrate aminotransferase	85	4.70064	4.57368	4.91004	5.04097	5.35722	5.38905	6.38518	7.52219	4.46318	4.30648	4.70424	4.54815	6.69	6.47666	12.2849	12.6474
P35169	TOR1	Serine/threonine-protein kinase TOR1	85	6.35421	6.42376	6.15332	6.07291	6.26157	5.94817	6.26421	6.43861	6.75894	6.42994	6.32722	6.25609	6.24273	6.04627	6.01191	6.01013
Q04178	HPT1	Hypoxanthine-guanine phosphoribosyltransferase	85	6.83992	6.60796	6.78528	6.57862	6.57063	6.60024	5.84213	5.71499	7.36499	6.93221	6.88495	6.78034	4.89496	5.14679	5.44737	5.00862
P49095	GCV2	Glycine dehydrogenase (decarboxylating), mitochondrial	85	5.52353	5.22761	5.74048	5.97347	5.46558	5.82075	5.78609	6.59278	5.18972	5.42572	5.3505	5.32479	5.94912	6.02665	10.1548	10.4484
Q08225	YOL057W	Probable dipeptidyl peptidase 3	85	6.09238	6.11154	6.03363	6.00892	6.17555	5.96429	6.18453	6.37367	6.09493	5.94278	5.97128	6.03367	6.3006	6.21126	7.23855	7.26243
Q06053	DUS3	tRNA-dihydrouridine(47) synthase [NAD(P)(+)]	85	6.42091	6.41374	6.4228	6.20305	6.40887	6.45125	6.31711	6.21859	6.68599	6.82078	6.90824	6.72429	6.14592	6.26013	4.77725	4.82108
P48567	PUS4	tRNA pseudouridine synthase 4	85	6.28597	6.32839	6.37144	6.26283	6.43898	6.56564	6.26406	6.18489	6.48849	6.54414	6.41015	6.30729	5.96423	6.06558	5.75002	5.76789
Q06689	YLR413W	Cell membrane protein YLR413W	85	6.44738	6.36477	6.71772	6.82757	6.5783	6.39951	5.99957	4.91903	7.59065	8.09881	8.1608	8.29815	5.90222	6.27704	2.87656	2.54193
P33338	SLA2	Protein SLA2	84	6.56273	6.53167	6.58136	6.43761	6.3266	6.23871	6.15351	5.76931	6.38146	6.59443	6.42525	6.71274	6.35773	6.51147	5.27474	5.1407
P38081	YBR056W	Uncharacterized glycosyl hydrolase YBR056W	84	5.08173	5.00885	5.24988	5.6302	5.32219	5.66536	6.3793	7.10689	4.7388	4.93971	4.80099	4.97486	6.31824	6.33045	11.1695	11.2831
P53327	SLH1	Antiviral helicase SLH1	84	6.43316	6.67263	6.20561	6.30618	6.26932	6.01427	6.23801	6.24256	6.63573	6.36177	6.55625	6.45066	6.4266	6.17789	5.52157	5.48778
P38787	PAN5	2-dehydropantoate 2-reductase	84	5.94261	6.01042	6.02221	6.47217	6.26001	6.19459	6.42896	6.62387	5.87083	5.91333	6.0287	6.01404	6.39089	6.41552	6.57669	6.83516
P32477	GSH1	Glutamate--cysteine ligase	84	6.23079	6.22939	6.01338	6.37421	6.10199	5.97029	6.56271	6.08556	6.4411	6.34032	6.54392	6.22692	7.08214	6.76174	5.48943	5.5461
Q02785	PDR12	ATP-dependent permease PDR12	84	7.67651	7.80049	6.55531	7.25195	6.5064	5.94827	5.90949	5.61734	7.29677	7.74544	5.50569	5.67213	3.4473	3.53144	6.68036	6.85511
Q06218	DBP9	ATP-dependent RNA helicase DBP9	84	6.94226	6.88558	6.64801	6.77426	6.51411	6.5303	6.05509	5.95843	6.95521	6.89215	6.50692	6.75762	5.76265	5.91195	4.55287	4.35259
Q04175	SXM1	Importin beta SMX1	84	6.49881	6.56996	6.15184	6.25893	6.22359	6.04774	6.02185	6.12513	6.41913	6.39643	6.23337	6.21276	5.74749	5.73832	6.6843	6.67035
P53550	DCP2	m7GpppN-mRNA hydrolase	84	6.70499	6.86924	6.45296	6.33286	6.37184	6.26171	5.54288	5.5459	6.73342	6.81904	6.9253	7.08644	6.25808	6.46136	4.88363	4.75037
Q08208	NOP12	Nucleolar protein 12	83	7.08358	7.01032	6.74232	6.81961	6.62253	6.32924	5.90745	5.43258	7.43256	7.32023	7.21507	7.17028	5.88455	6.17178	3.5458	3.31211
P33298	RPT3	26S proteasome regulatory subunit 6B homolog	83	6.29437	6.24216	6.0526	6.07774	6.10906	5.9673	6.17417	6.27797	6.48336	6.16844	6.45499	6.27488	6.52172	6.27898	6.39772	6.22454
Q12329	HSP42	Heat shock protein 42	83	5.81961	6.24834	5.98126	5.71466	5.82757	6.07411	6.18743	6.54688	4.51761	4.64658	4.91766	5.07951	5.86295	5.96947	9.93637	10.67
P33202	UFD4	Ubiquitin fusion degradation protein 4	83	6.05661	6.06996	5.82282	5.85957	5.88058	5.68491	5.9062	6.31635	6.29318	6.2004	6.03839	6.25819	6.15519	6.0903	7.8013	7.56606
P53909	AAH1	Adenine deaminase	83	7.05263	6.96972	7.03668	7.20952	6.96576	6.6873	6.33352	5.59014	7.23929	7.18412	6.94764	6.9167	5.19836	5.62565	3.64882	3.39414
P39966	PTC2	Protein phosphatase 2C homolog 2	83	6.5029	6.34087	6.63689	6.56368	6.42355	6.37035	6.2181	6.11286	6.20495	6.30644	6.41864	6.4545	6.09193	6.17769	5.57657	5.60009
Q12458	YPR1	Putative reductase 1	83	5.54711	5.47294	5.62035	5.81125	5.77057	5.9252	6.38398	6.49835	5.67172	5.72673	5.71892	5.58418	6.82091	6.34562	8.55097	8.55119
P38795	QNS1	Glutamine-dependent NAD(+) synthetase	83	5.82505	5.74629	6.04517	6.28571	6.09859	6.22685	6.3071	6.59053	5.8115	5.5932	5.67502	5.91441	6.01902	6.14015	7.77633	7.94507
P33327	GDH2	NAD-specific glutamate dehydrogenase	83	5.35083	5.26885	5.28761	5.18263	5.53154	5.61426	5.93727	6.81334	5.49029	5.58772	5.37238	5.20918	6.31224	6.05797	10.3344	10.6495
Q07657	SHS1	Seventh homolog of septin 1	83	6.61307	6.68184	6.55879	6.2523	6.34634	6.34189	6.00548	5.69305	6.91044	6.70221	6.61381	6.65961	6.03428	6.09877	5.38065	5.10749
P38929	PMC1	Calcium-transporting ATPase 2	82	6.19455	6.32706	6.39863	6.03529	6.17136	6.35107	6.53576	6.61429	5.77472	5.74899	5.62512	5.58203	6.55553	6.60869	6.70637	6.77055
P10869	HOM3	Aspartokinase	82	5.87377	5.85346	5.87632	5.87696	6.15381	5.98805	6.36303	6.43522	5.95477	5.89205	5.89309	5.93886	7.74946	7.54056	6.22641	6.38418
P39106	MNN1	Alpha-1,3-mannosyltransferase MNN1	82	7.8426	7.84139	7.39903	7.43895	6.64347	6.36822	5.95173	4.95756	7.59843	7.77245	6.16842	6.18895	4.79756	4.92513	4.21273	3.89337
Q03262	PRM15	Phosphoribomutase	82	5.56426	5.31074	5.61255	5.74971	5.92446	5.79548	6.37969	6.75906	5.64444	5.65011	5.54129	5.58345	6.38084	6.24742	8.92445	8.93206
P20676	NUP1	Nucleoporin NUP1	82	7.1287	7.37582	7.14761	6.89523	6.84707	6.8528	5.79371	4.99914	7.16351	7.2808	7.21082	7.10666	5.87064	6.19448	3.08785	3.04516
P06102	NOT3	General negative regulator of transcription subunit 3	82	6.80781	6.7882	6.43373	6.52865	6.48143	6.29298	6.18002	5.87761	6.96984	6.69402	6.62603	6.57137	6.03985	6.02765	4.89376	4.78706
Q06833	NVJ2	Nucleus-vacuole junction protein 2	82	6.50148	6.51498	6.1112	6.23749	6.01832	6.08466	6.02964	6.19139	6.46972	6.22153	6.38071	6.4974	6.26988	5.97609	6.31731	6.1782
Q02354	UTP6	U3 small nucleolar RNA-associated protein 6	82	6.63237	6.45021	6.36598	6.543	6.29088	6.15841	6.07794	6.2616	7.04757	6.88593	6.56343	6.52586	5.83035	5.91333	5.29649	5.15665
P25574	EMC1	ER membrane protein complex subunit 1	82	6.19256	6.2998	6.09633	6.14557	6.07774	6.10105	6.16008	6.53567	6.3199	6.22599	6.29628	6.23204	6.28597	6.21412	6.37546	6.44144
P36010	YNK1	Nucleoside diphosphate kinase	82	5.05759	5.03219	5.33583	5.18329	5.49663	5.64935	6.2966	6.77206	5.24379	5.07689	5.42067	5.28413	6.27719	6.19075	10.8037	10.8793
P32419	MDH3	Malate dehydrogenase, peroxisomal	81	5.97957	6.12411	6.09999	6.06472	5.96298	6.20732	6.12912	6.44369	5.90262	6.19905	5.8259	6.00861	6.18337	6.11242	7.31808	7.43843
Q08179	MDM38	Mitochondrial distribution and morphology protein 38	81	6.88894	6.76949	6.47878	6.35762	6.22891	6.53642	5.71384	5.57947	6.93117	7.11077	6.56521	6.61667	5.53794	5.65021	5.29523	5.73932
Q05567	DPL1	Sphingosine-1-phosphate lyase	81	5.94829	6.1243	6.07913	5.99222	6.11932	6.21284	6.22575	6.42455	6.04455	5.96243	5.8393	6.06386	6.14967	6.24376	7.27874	7.29129
P00812	CAR1	Arginase	81	4.85167	4.71717	5.2031	5.32507	5.60166	5.6784	6.66088	7.38569	4.85563	4.92946	5.47271	5.62075	7.66189	7.58675	8.99295	9.45624
P39533	ACO2	Homocitrate dehydratase, mitochondrial	81	5.86334	5.79873	6.10629	6.15286	6.12833	6.2695	6.31951	6.29752	6.24985	6.36209	6.31136	6.29893	6.85686	7.04266	5.75443	6.18774
P15700	URA6	Uridylate kinase	81	5.66876	5.77698	5.58514	5.72343	5.98157	6.09007	6.53259	6.63549	6.07937	6.08233	6.37813	6.09593	6.88171	6.69084	6.73601	7.06166
P33401	PGM1	Phosphoglucomutase 1	81	6.01178	5.97051	5.82115	5.9998	5.94595	5.98072	6.04666	5.98307	6.52515	6.56822	6.53376	6.35103	6.60933	6.64608	6.56219	6.44462
Q01080	RPA49	DNA-directed RNA polymerase I subunit RPA49	81	6.61315	6.71292	6.37999	6.4969	6.74284	6.42808	6.2862	5.97413	7.05163	7.068	7.03828	6.81902	5.83405	5.78053	4.44436	4.32993
P32794	AFG2	ATPase family gene 2 protein	81	6.67152	6.90926	6.60136	6.65371	6.3368	6.32268	6.12523	6.02743	6.73896	6.64982	6.47622	6.42882	5.85266	5.74559	5.32284	5.13713
Q03496	TRM732	tRNA (cytidine(32)-2'-O)-methyltransferase non-catalytic subunit TRM732	81	6.58814	6.67147	6.60429	6.53884	6.40212	6.42929	6.23444	6.07077	6.85676	6.652	6.35892	6.67064	5.80848	6.18782	5.13762	4.78839
P38217	KAP104	Importin subunit beta-2	81	6.11615	6.60809	6.24804	6.37371	6.23754	6.24277	6.18431	6.30646	5.98739	6.23528	6.19843	6.27526	6.0575	5.94729	6.44962	6.53214
P53265	YGR111W	Uncharacterized protein YGR111W	81	6.07414	6.33485	6.03225	6.15483	6.07975	5.93495	6.2784	6.67421	5.91529	5.99162	5.7911	5.84511	6.27437	6.16522	7.38951	7.0644
P18239	PET9	ADP,ATP carrier protein 2	81	6.54145	6.51094	6.27851	6.05824	6.21073	6.24042	6.1353	6.49915	6.90599	6.5069	5.91293	5.83739	5.43381	5.42224	6.6893	6.81671
P38112	MAK5	ATP-dependent RNA helicase MAK5	80	6.93659	6.81509	6.68925	6.70051	6.3514	6.65696	5.99677	5.84621	7.06833	7.00713	6.29168	6.84066	5.60761	5.82723	4.75463	4.60996
P06115	CTT1	Catalase T	80	5.39514	5.87596	5.83999	6.53775	6.20434	6.20296	7.35883	8.8323	3.49922	3.59691	3.60136	3.753	4.96082	4.73872	11.7038	11.8989
Q04728	ARG7	Arginine biosynthesis bifunctional protein ArgJ, mitochondrial	80	4.56052	4.56675	4.83389	4.84456	5.28311	5.24851	6.87855	6.80633	4.80593	4.89329	5.14651	5.0065	9.92416	9.51232	8.21843	9.47064
P54861	DNM1	Dynamin-related protein DNM1	80	6.56316	6.68191	6.41234	6.19452	6.27439	6.35413	6.28871	6.27697	6.28811	6.16481	6.16246	6.30159	6.13556	6.12526	5.98877	5.78729
Q08235	BRX1	Ribosome biogenesis protein BRX1	80	6.80857	6.87336	6.71138	6.70028	6.62502	6.44133	6.24635	5.83269	6.73314	6.70881	6.54814	6.66589	5.74883	6.00452	4.75975	4.59193
Q02792	RAT1	5'-3' exoribonuclease 2	80	6.7328	6.70528	6.49479	6.32109	6.3545	6.15789	6.10754	6.13205	6.99104	6.72191	6.56791	6.5449	5.88844	6.08683	5.25698	4.93604
P53848	FOL1	Folic acid synthesis protein FOL1	80	6.48079	6.25123	6.15587	6.36618	6.28934	6.38367	6.12783	6.2184	6.41308	6.5881	6.31538	6.42766	6.30423	6.49532	5.65716	5.52577
P53276	UTP8	U3 small nucleolar RNA-associated protein 8	80	6.63822	6.62361	6.54265	6.67321	6.55798	6.22947	6.4654	6.19224	6.76519	6.71697	6.7962	6.53274	5.88337	5.8248	4.92087	4.63708
P38616	YGP1	Protein YGP1	80	4.8346	4.98639	5.18875	5.23431	5.52626	5.45534	6.3394	7.2438	4.65844	4.29659	5.20868	5.13636	8.06647	7.71396	9.67757	10.4331
P21242	PRE10	Probable proteasome subunit alpha type-7	80	5.93543	5.9726	6.06125	6.03379	6.15516	6.00585	6.18196	6.4535	6.11425	5.98471	6.01915	6.18662	6.54756	6.63921	6.8523	6.85667
P31383	TPD3	Protein phosphatase PP2A regulatory subunit A	80	6.10986	6.12413	6.31892	6.23832	6.23749	6.31636	6.26438	6.39602	5.83415	5.86416	5.88153	6.12276	6.35145	6.21078	6.90637	6.82333
Q99207	NOP14	Nucleolar complex protein 14	80	6.81364	6.84842	6.59983	6.73271	6.54616	6.40349	5.92321	5.60256	7.09406	7.18002	6.80114	6.92264	5.78038	5.91333	4.61289	4.22554
P35719	MRP8	Uncharacterized protein MRP8	80	6.02186	5.86268	6.04097	5.66368	5.92394	6.02738	6.11464	6.13866	5.94276	5.76656	5.89852	5.88809	6.85145	6.99594	7.52147	7.3414
P38986	ASP1	L-asparaginase 1	80	6.1127	6.23933	6.46935	6.50066	6.36884	6.31289	6.30028	6.19702	6.10112	6.49723	6.21884	6.43389	5.92286	6.25865	6.05651	6.00983
P30771	NAM7	ATP-dependent helicase NAM7	79	6.21084	6.21444	6.21269	6.5629	6.25517	6.4285	6.35759	6.21971	6.55029	6.32568	6.40988	6.50704	6.23111	6.08832	5.81459	5.61127
P11484	SSB1	Ribosome-associated molecular chaperone SSB1	79	6.26614	6.308	6.41876	6.99213	6.40289	6.51747	6.24918	5.90904	6.26411	6.36676	6.67479	6.39211	5.94474	6.12384	5.43737	5.73268
Q04660	ERB1	Ribosome biogenesis protein ERB1	79	6.60397	6.76287	6.62607	6.46306	6.62259	6.38024	6.22757	5.93534	6.93409	6.66348	6.64438	6.70935	5.91388	6.00221	4.73228	4.7786
P53334	SCW4	Probable family 17 glucosidase SCW4	79	6.38769	6.57571	6.34811	6.43681	6.39753	6.1937	6.45008	6.39594	6.23638	6.42439	6.14732	6.15591	6.43538	6.35107	5.59544	5.46851
Q04439	MYO5	Myosin-5	79	6.41727	6.34666	6.33365	6.33836	6.32372	6.24615	6.24496	6.4555	6.61148	6.29127	6.30117	6.17242	6.17373	6.25472	5.71929	5.76965
P38065	APL3	AP-2 complex subunit alpha	79	6.25734	6.35123	6.22163	6.16875	6.31058	6.14422	6.31318	6.29171	6.4039	6.13971	6.34411	6.36426	6.50783	6.36994	5.97564	5.83599
P32178	ARO7	Chorismate mutase	79	6.36702	6.48334	6.56926	6.29134	6.48318	6.42891	6.32628	6.10691	6.5465	6.59951	6.55933	6.49853	6.06641	6.02941	5.19427	5.4498
P18963	IRA1	Inhibitory regulator protein IRA1	79	6.32219	6.40124	6.2164	6.37859	6.30633	6.34186	6.29675	6.15694	6.48019	6.25906	6.35466	6.47293	6.37576	6.46606	5.66163	5.5094
P25343	RVS161	Reduced viability upon starvation protein 161	79	6.11477	6.25227	6.20885	6.11102	6.25456	6.33022	6.39779	6.25651	6.28028	6.1138	6.1236	5.9977	6.13381	6.30712	6.48361	6.63408
P39985	POL5	rDNA transcriptional regulator POL5	79	6.66218	6.60626	6.46049	6.3429	6.32464	6.1338	6.23575	6.17033	6.63747	6.4509	6.51411	6.42631	5.90821	5.94545	5.68832	5.49287
P36120	DBP7	ATP-dependent RNA helicase DBP7	79	6.61851	6.77456	6.29255	6.42298	6.52302	6.27116	6.01636	5.85764	7.27857	7.19891	7.11725	7.3336	5.86216	6.2382	4.23256	3.96198
P34077	NIC96	Nucleoporin NIC96	79	6.46665	6.50918	6.32845	6.32476	6.37641	6.2954	6.21017	6.44016	6.31998	6.41391	6.40266	6.20882	6.04387	6.03369	5.90682	5.71908
P38624	PRE3	Proteasome subunit beta type-1	79	5.8049	5.71141	5.89882	5.92678	6.07725	6.03463	6.2724	6.46723	6.1811	6.00405	6.1788	6.13487	6.8282	6.59114	6.9919	6.89652
Q02206	RSC4	Chromatin structure-remodeling complex subunit RSC4	79	6.56632	6.55668	6.55914	6.49517	6.41686	6.43744	6.22093	5.88529	6.60406	6.71418	6.67832	6.74653	6.13698	6.23579	4.93603	4.81029
P33334	PRP8	Pre-mRNA-splicing factor 8	78	6.54768	6.62235	6.37209	6.49694	6.45611	6.33843	6.19553	6.25723	6.50866	6.61519	6.43063	6.5716	5.88883	5.8491	5.53978	5.30986
P46982	MNN5	Alpha-1,2-mannosyltransferase MNN5	78	6.67123	6.58141	6.32492	6.39677	6.41315	6.28891	6.24256	5.90749	7.18989	6.767	6.5818	6.39436	5.71405	5.63734	5.38028	5.50883
P32335	MSS51	Protein MSS51, mitochondrial	78	6.20119	6.35924	6.3061	6.21507	5.92924	6.24143	6.15282	6.44362	6.38152	6.49148	5.94638	5.97773	5.69219	5.79164	6.99845	6.87191
P21538	REB1	DNA-binding protein REB1	78	7.03923	6.87032	6.51369	6.23277	6.68578	6.41212	6.14115	6.00638	6.35839	6.37871	6.63417	6.62865	6.33804	6.27071	4.69781	4.79208
Q01855	RPS15	40S ribosomal protein S15	78	7.10494	6.81641	6.84043	6.63833	6.67189	6.43389	6.21262	5.70474	7.1441	7.08863	6.97152	6.7182	5.82941	5.92741	4.0113	3.88616
P43621	RET2	Coatomer subunit delta	78	6.10476	6.26868	5.96329	6.0409	6.1234	6.02222	6.19853	6.62261	6.00331	6.22139	6.01786	5.89077	6.16061	6.2084	7.09327	7.05998
P20424	SRP54	Signal recognition particle subunit SRP54	78	7.08158	7.02207	6.6022	6.70569	6.60605	6.45256	5.97236	5.97529	6.88859	6.76786	6.34229	6.51273	5.56422	5.99753	4.87718	4.63178
P40302	PRE5	Proteasome subunit alpha type-6	78	5.99664	6.09275	6.03579	6.08554	6.12172	5.97027	6.25286	6.46464	6.03305	6.08943	6.07149	6.09596	6.60669	6.58757	6.75659	6.73903
P35845	SWH1	Oxysterol-binding protein homolog 1	78	6.15063	6.0456	6.05722	6.14395	6.08614	6.07232	6.26753	6.66255	6.10982	5.74254	6.17876	5.89726	6.24522	6.18499	6.83092	7.32454
P41832	BNI1	Protein BNI1	78	6.44755	6.40403	6.33998	6.33497	6.10431	6.23672	6.07343	6.08035	6.51878	6.70837	6.32259	6.50908	6.34592	6.45792	5.61634	5.49965
P39976	DLD3	D-2-hydroxyglutarate--pyruvate transhydrogenase DLD3	78	5.21047	5.04516	5.33783	5.4928	5.64251	5.87522	7.08205	6.819	5.39185	5.69166	6.00864	6.09169	9.93244	9.90763	5.01247	5.45859
P53303	ZPR1	Zinc finger protein ZPR1	78	6.4034	6.15699	6.18715	6.04146	6.15876	6.20823	5.9099	5.64162	6.40696	6.46106	6.55823	6.48131	5.92051	5.76836	6.69681	6.99925
Q04693	RSE1	Pre-mRNA-splicing factor RSE1	78	6.16173	5.99606	6.14869	5.90609	6.26763	6.33839	6.29785	6.43037	6.52529	6.24924	6.26441	6.14932	6.03837	6.32606	6.38454	6.51595
P53297	PBP1	PAB1-binding protein 1	78	7.07271	6.83292	6.97713	6.81507	6.54388	6.49913	5.86143	5.31784	7.36101	7.23375	7.09711	7.26759	5.99165	5.93928	3.73183	3.45765
P42846	KRI1	Protein KRI1	78	6.93182	6.64591	6.74975	6.59648	6.55321	6.33072	5.53096	5.19479	7.0693	7.15099	7.1667	7.38715	5.97902	6.05608	4.4193	4.23784
P38623	RCK2	Serine/threonine-protein kinase RCK2	77	6.61929	6.72909	6.36588	6.49137	6.19307	6.37929	6.01384	6.04099	6.53507	6.47295	6.34005	6.35451	6.22153	6.10439	5.53515	5.60354
Q03655	GAS3	Probable 1,3-beta-glucanosyltransferase GAS3	77	6.24118	6.41435	6.27974	6.50564	6.23169	6.1985	6.33731	6.23848	6.00315	6.26117	6.10284	6.08754	6.29122	6.13658	6.36426	6.30635
P32316	ACH1	Acetyl-CoA hydrolase	77	4.81212	5.64728	6.88353	6.56313	6.56444	6.78918	6.73948	8.54161	4.12951	5.93952	4.87244	5.25386	5.73976	5.5028	8.72784	7.29349
Q06679	UTP4	U3 small nucleolar RNA-associated protein 4	77	6.53835	6.51921	6.6366	6.65615	6.50893	6.46613	6.25521	5.97848	6.70675	6.63177	6.47859	6.60026	5.86163	6.02913	5.11716	5.01564
Q07381	TSR1	Ribosome biogenesis protein TSR1	77	6.42212	6.17327	6.47874	6.55576	6.35136	6.37917	6.37118	6.1286	6.55733	6.4766	6.47081	6.57451	5.87631	5.92863	5.72697	5.52865
P39743	RVS167	Reduced viability upon starvation protein 167	77	6.33382	6.54324	6.51043	6.59352	6.31968	6.524	6.17895	5.95731	6.0504	6.45302	6.02742	6.52431	6.32016	6.30071	5.66318	5.69985
P38629	RFC3	Replication factor C subunit 3	77	6.296	6.41815	6.74191	6.67686	6.38412	6.39378	6.40903	6.12406	6.03709	6.22489	6.35224	6.53903	6.23391	6.40212	5.45552	5.3113
Q08641	ABP140	tRNA(Thr) (cytosine(32)-N(3))-methyltransferase	77	6.69639	6.76755	6.51936	6.39529	6.35661	6.16316	5.66706	5.83784	6.68908	6.82456	6.81688	6.9137	6.12988	6.17407	5.16502	4.88355
P27929	NAM9	37S ribosomal protein NAM9, mitochondrial	77	6.7513	6.78858	6.58804	6.45542	6.29689	6.35739	6.11089	5.98385	7.23658	6.97011	6.42518	6.16667	5.43213	5.4313	5.69813	5.30753
P32791	FRE1	Ferric/cupric reductase transmembrane component 1	77	7.2361	7.14124	6.62327	7.02375	6.65464	6.03017	5.97391	5.40776	7.91598	7.84192	7.40207	7.45295	6.01696	6.05173	2.61238	2.61515
P05626	ATP4	ATP synthase subunit 4, mitochondrial	77	6.16627	6.2011	6.04507	6.00182	6.28035	6.34824	5.9426	6.50467	6.42302	6.19201	5.84742	5.80119	5.70887	5.61163	7.432	7.49373
P17423	THR1	Homoserine kinase	77	6.28554	6.17822	6.32592	6.41125	6.38156	6.2955	6.64167	6.02668	6.20943	6.29796	6.06954	5.93503	6.32317	6.43912	6.00728	6.17214
P46682	APL6	AP-3 complex subunit beta	77	6.39767	6.50822	6.39979	6.42409	6.37322	6.3676	6.26939	6.04669	6.22615	6.48675	6.3839	6.3176	6.24825	6.05217	5.72854	5.76997
P36048	SNU114	Pre-mRNA-splicing factor SNU114	77	6.19588	6.1032	6.09718	6.11223	6.24003	5.91823	6.09796	6.20081	6.80151	6.59079	6.3295	6.34714	6.02615	6.04388	6.4203	6.47521
P54781	ERG5	Cytochrome P450 61	77	6.50662	6.59737	6.29861	6.45375	6.29086	6.10245	6.13215	5.64845	6.89952	6.78739	6.61532	6.69102	6.60728	6.74048	4.79339	4.83532
P14772	BPT1	Bile pigment transporter 1	76	6.46656	6.83322	6.32035	6.527	6.39863	6.31344	6.17468	6.36607	6.72177	6.53224	6.44248	6.54614	6.0099	6.06811	5.27481	5.00461
P09733	TUB1	Tubulin alpha-1 chain	76	6.02759	5.94925	6.63017	6.4725	6.07989	6.74457	6.45237	6.20388	5.36709	6.18106	5.80314	6.3577	6.37687	6.69974	6.27871	6.37546
P23644	TOM40	Mitochondrial import receptor subunit TOM40	76	6.52464	6.39429	6.38509	6.38334	6.00611	5.99851	5.9232	6.39074	6.79583	6.33061	6.16913	6.25517	5.34159	5.4651	6.78981	6.84685
P29469	MCM2	DNA replication licensing factor MCM2	76	6.45189	6.42544	6.1611	6.39523	6.0949	6.0856	6.41398	6.33163	6.69079	6.41771	6.32588	6.08098	5.93619	6.11715	6.0375	6.03404
Q06344	ESF1	Pre-rRNA-processing protein ESF1	76	6.73958	6.70638	6.65064	6.52374	6.62358	6.24734	5.98762	5.78891	6.84833	7.01523	7.1998	6.98866	6.4544	6.64701	3.88736	3.69142
Q08951	APL5	AP-3 complex subunit delta	76	6.59353	6.3694	6.57129	6.57661	6.2846	6.34894	6.21162	6.08542	6.42015	6.26754	6.31033	6.60627	6.22138	6.2298	5.49231	5.4108
P40348	RFC2	Replication factor C subunit 2	76	6.35333	6.55023	6.41665	6.4765	6.34483	6.59211	6.30638	6.26903	6.16553	6.54438	6.23176	6.45922	6.15242	6.37133	5.40555	5.36075
P15790	CKA1	Casein kinase II subunit alpha	76	6.47181	6.24657	6.24893	6.21445	6.19218	6.15341	6.08463	6.68474	6.3468	6.30116	6.05907	5.99225	6.11985	6.00853	6.49842	6.3772
P29465	CHS3	Chitin synthase 3	76	6.82811	7.15975	6.75823	6.73434	6.55923	6.47184	5.93833	5.60561	7.50605	7.48349	6.95269	6.91893	5.69026	5.94192	3.70213	3.74909
P80428	ARP4	Actin-related protein 4	76	6.179	5.96996	6.23491	6.16642	6.35264	6.30393	6.60655	6.4928	6.12851	6.17622	6.15492	6.1008	6.30498	6.35788	6.18692	6.28357
P41895	TFG1	Transcription initiation factor IIF subunit alpha	76	7.06044	7.07346	6.49192	6.56193	6.67595	6.40679	5.61503	5.29498	6.98974	6.87908	6.92654	6.85044	6.44811	6.50065	4.11849	4.10646
P53912	YNL134C	Uncharacterized protein YNL134C	76	6.01562	6.15417	6.13219	5.92926	5.74624	5.86061	6.10409	6.03048	5.50388	5.96826	5.44986	5.53471	6.5596	6.58354	8.2328	8.19468
P53200	EFM5	Protein-lysine N-methyltransferase EFM5	76	6.84312	6.66249	6.64583	6.55297	6.5628	6.43383	6.38684	6.30978	6.58795	6.51371	6.51799	6.40047	6.13665	6.11842	4.76124	4.56589
P43590	YFR006W	Uncharacterized peptidase YFR006W	76	6.28139	6.44236	6.2251	6.21544	6.15892	6.48844	6.10989	6.37148	6.28545	6.32505	5.95007	5.99372	6.00849	6.10044	6.48184	6.56191
P32860	NFU1	NifU-like protein, mitochondrial	76	6.20398	5.96128	6.10711	5.99899	6.19608	6.15968	6.26572	6.02499	6.34262	6.42598	6.34141	6.44773	6.74966	6.48217	6.25306	6.03951
P33313	CNS1	Hsp70/Hsp90 co-chaperone CNS1	75	6.5264	6.6682	6.65704	6.32884	6.6623	6.64264	6.31585	5.62265	6.95641	6.26037	6.81991	6.76976	6.15839	6.30179	4.7177	4.59176
P16622	HEM15	Ferrochelatase, mitochondrial	75	5.70378	5.73289	5.79925	6.2091	6.12599	6.04204	6.29255	6.50718	5.72114	5.6638	5.62874	5.46618	6.22408	6.18982	8.25028	8.44318
Q04225	RRB1	Ribosome assembly protein RRB1	75	6.72911	6.51106	6.72895	6.58668	6.58371	6.572	6.28708	6.01319	6.97343	6.64614	6.78935	6.67989	5.66079	5.93037	4.7274	4.58084
P40468	TAO3	Cell morphogenesis protein PAG1	75	6.22831	6.28231	5.82557	6.19661	6.07125	6.01175	6.31541	6.29154	6.44506	6.28873	6.30137	6.37883	6.58095	6.37463	6.21046	6.19723
P32832	NPL6	Chromatin structure-remodeling complex subunit RSC7	75	6.74393	6.66295	6.69953	6.63975	6.41319	6.56083	6.23509	5.98096	6.23928	6.44431	6.28808	6.4527	6.21419	6.20707	5.14278	5.07537
Q12117	MRH1	Protein MRH1	75	6.45774	6.74862	6.78224	7.15323	6.57145	6.41724	6.30339	5.70105	6.22815	6.80904	6.36445	6.35081	6.10611	6.21652	4.84568	4.94429
P40483	YIL108W	Putative zinc metalloproteinase YIL108W	75	5.4993	5.37385	5.44355	5.78209	5.6881	5.83776	6.41746	6.92339	5.25523	5.46021	5.44173	5.59071	6.57878	6.29507	9.14552	9.26726
P53839	GOR1	Glyoxylate reductase 1	75	4.83608	4.99033	5.17096	5.08016	5.27306	5.54774	6.38921	7.58392	4.59071	4.49294	4.76075	4.70773	6.37737	5.9466	11.8842	12.3683
P38071	ETR1	Enoyl-[acyl-carrier-protein] reductase, mitochondrial	75	5.60772	5.76933	5.70384	5.9047	5.66237	6.04842	6.0716	6.5104	5.66741	5.66063	5.4615	5.61108	6.26266	6.19876	8.87229	8.98728
P46669	RPA43	DNA-directed RNA polymerase I subunit RPA43	75	7.02744	6.90101	6.83251	6.70017	6.78235	6.49233	6.10322	5.87333	7.22444	7.17098	6.83175	6.82185	5.85005	5.78423	4.01848	3.58587
Q06505	SPN1	Transcription factor SPN1	74	6.56223	6.3477	6.30338	6.38408	6.14934	6.2917	6.23729	5.89658	6.66585	6.65811	6.56258	6.48742	6.19837	6.07625	5.41487	5.76426
P25555	GBP2	Single-strand telomeric DNA-binding protein GBP2	74	7.20588	7.05615	6.96038	6.76155	6.69816	6.60127	6.02163	5.54887	7.33262	7.38967	6.82879	6.78356	5.59428	5.43115	4.11679	3.66925
Q06179	FMP27	Protein FMP27, mitochondrial	74	6.08358	6.33432	5.9659	6.27332	5.94338	5.88472	5.78163	6.70494	6.43898	6.13227	6.2287	6.15611	6.15322	6.12078	6.87955	6.91862
P25582	SPB1	27S pre-rRNA (guanosine(2922)-2'-O)-methyltransferase	74	6.65624	6.69465	6.74273	6.35594	6.42441	6.25725	6.03333	5.92119	7.05412	6.96299	6.75795	6.86114	5.97816	5.96189	4.77356	4.56445
P53295	RBG2	Ribosome-interacting GTPase 2	74	6.45125	6.34448	6.38403	6.5285	6.40773	6.4752	6.30921	6.18148	6.70842	6.60346	6.39901	6.53818	6.04914	6.21078	5.27873	5.13041
P05739	RPL6B	60S ribosomal protein L6-B	74	7.02762	7.21939	7.47005	6.90895	6.71593	6.88006	5.99826	5.26817	6.30607	7.01741	6.6884	7.1947	5.64663	6.15571	3.87075	3.6319
P06782	SNF1	Carbon catabolite-derepressing protein kinase	74	6.29834	6.50613	6.58086	6.41962	6.34312	6.27437	6.14619	6.30868	6.23848	6.41706	6.19146	6.26522	5.96188	5.91335	6.05859	6.07666
Q12267	SMC4	Structural maintenance of chromosomes protein 4	74	6.49926	6.29244	6.35289	6.29299	6.40232	6.11792	6.43115	6.61789	6.5532	6.39494	6.4378	6.22047	6.17693	6.32028	5.49599	5.39353
P40075	SCS2	Vesicle-associated membrane protein-associated protein SCS2	74	6.89578	6.54975	6.99885	6.37069	6.51721	6.34154	6.16521	5.34962	7.15566	7.14939	6.99363	6.8693	6.20523	6.17333	4.18196	4.08284
Q04458	HFD1	Fatty aldehyde dehydrogenase HFD1	74	5.71304	5.8101	5.87741	5.89456	5.77755	5.8737	6.45259	6.98152	5.33286	5.41532	5.29566	5.24539	6.07359	5.90008	9.08525	9.27139
P38129	TAF5	Transcription initiation factor TFIID subunit 5	74	6.5795	6.61783	6.78931	6.84048	6.5486	6.4534	6.25134	5.85462	6.30533	6.37168	6.36737	6.74309	6.2592	6.17679	4.95936	4.8821
P46985	MNN11	Probable alpha-1,6-mannosyltransferase MNN11	73	6.71493	6.7429	6.10029	6.41353	6.221	6.13502	6.33539	6.23705	6.75837	6.60533	6.41462	6.68088	5.94973	6.03956	5.42379	5.22759
P40341	YTA12	Mitochondrial respiratory chain complexes assembly protein YTA12	73	6.45167	6.40878	6.1715	6.23966	5.95402	6.13022	5.89237	6.40539	6.54634	6.5211	6.46607	6.27578	6.26853	6.11065	6.15613	6.00177
P46995	SET2	Histone-lysine N-methyltransferase, H3 lysine-36 specific	73	6.35695	6.44043	6.55309	6.43115	6.47726	6.46208	6.31679	6.06996	6.70425	6.43762	6.56799	6.48145	6.13642	6.14261	5.15641	5.26556
Q04869	YMR315W	Uncharacterized protein YMR315W	73	5.66785	5.87326	5.83848	5.92463	6.01994	6.43666	6.31228	6.26735	5.47824	5.85594	5.86698	5.75434	6.8604	6.91453	7.22486	7.70427
P47137	YJR096W	Uncharacterized oxidoreductase YJR096W	73	5.30169	5.37888	5.58911	5.5414	5.47309	5.93922	6.52757	7.56104	4.45108	4.77983	4.43145	4.44104	5.58985	5.40084	11.5323	12.0616
P36000	APL2	AP-1 complex subunit beta-1	73	6.33228	6.36	6.28614	6.12928	6.19578	6.10745	6.10799	6.19839	6.2911	6.32047	6.3713	6.21085	6.36192	6.19698	6.26066	6.2694
P47169	MET5	Sulfite reductase [NADPH] subunit beta	73	5.52515	5.67174	5.90557	5.76867	5.84282	5.81111	6.3402	6.39546	5.4972	5.58277	5.77336	5.90342	7.2768	7.14673	7.82203	7.73696
P46680	AIP1	Actin-interacting protein 1	73	5.64432	5.55772	5.76084	5.82535	5.78664	5.85398	6.19169	6.86557	5.34225	5.20588	5.48327	5.4874	6.28231	6.07953	9.1674	9.46584
P41819	DIM1	Dimethyladenosine transferase	73	6.72905	6.91121	6.92217	6.68395	6.51538	6.66676	6.10146	5.93587	6.7374	6.82278	6.72171	6.86598	5.82351	6.08763	4.36284	4.11229
P32340	NDI1	Rotenone-insensitive NADH-ubiquinone oxidoreductase, mitochondrial	73	5.69182	5.68739	5.97785	6.00093	5.99168	6.26836	6.66024	7.27905	5.21086	5.13833	4.93428	5.1142	5.7694	5.5824	9.17773	9.51548
P31384	CCR4	Glucose-repressible alcohol dehydrogenase transcriptional effector	73	6.35243	6.48482	6.46278	6.44156	6.39966	6.46735	6.26027	6.15208	6.33666	6.39647	6.39425	6.4306	6.1637	6.0513	5.67557	5.53049
P53081	NIF3	NGG1-interacting factor 3	73	5.73101	5.78524	6.00666	6.1257	6.0624	6.11662	6.40446	6.43029	5.95106	5.81478	6.08588	6.09725	6.68903	6.46385	7.08616	7.14962
P30902	ATP7	ATP synthase subunit d, mitochondrial	73	6.57199	6.62992	6.32998	6.20483	6.26542	6.3413	6.10727	6.09767	6.34474	6.57345	6.19153	6.27278	5.69629	5.81026	6.2348	6.32777
Q06287	EMG1	Ribosomal RNA small subunit methyltransferase NEP1	73	6.38551	6.14294	6.55047	6.59195	6.42471	6.44712	6.27846	6.12757	6.57854	6.43646	6.25788	6.58152	5.98284	6.2768	5.58876	5.34846
P34227	PRX1	Peroxiredoxin PRX1, mitochondrial	73	4.95728	5.12222	5.10238	5.22021	5.54074	5.7715	6.36989	6.89231	4.87536	5.07919	4.98093	4.93183	6.38934	6.22573	11.0385	11.5026
P53115	INO80	Chromatin-remodeling ATPase INO80	72	6.53632	6.62764	6.49529	6.39757	6.49818	6.45456	6.31224	6.20794	6.54295	6.6315	6.52544	6.49098	6.40762	6.65377	4.70134	4.51667
P38998	LYS1	Saccharopine dehydrogenase [NAD(+), L-lysine-forming]	72	4.79273	4.89222	5.2879	5.26898	5.45314	5.47428	6.26181	6.96871	4.89403	4.88004	5.00246	5.15212	7.04107	7.07632	10.5555	10.9987
P07172	HIS5	Histidinol-phosphate aminotransferase	72	5.41082	5.29055	5.68987	5.52281	5.92322	6.13971	6.61397	6.68572	5.37539	5.24929	5.82263	5.6116	8.41879	8.36765	6.88181	6.99618
P40368	NUP82	Nucleoporin NUP82	72	6.63233	6.63601	6.46613	6.46957	6.21886	6.47039	6.37704	6.08752	6.62313	6.38543	6.23289	6.49656	6.10126	6.04988	5.42335	5.32968
P47008	SFH5	Phosphatidylinositol transfer protein SFH5	72	6.22124	5.94319	6.33798	6.42024	6.40191	6.2715	6.30203	6.02798	6.33491	6.27746	6.34873	6.27378	6.26041	6.27768	6.17271	6.12824
P38883	RIX1	Pre-rRNA-processing protein RIX1	72	6.591	6.7129	6.65212	6.56155	6.65584	6.3298	6.06262	5.80769	7.12764	6.9194	6.84249	6.70112	5.71661	5.80297	4.7659	4.75035
Q00764	TPS1	Alpha,alpha-trehalose-phosphate synthase [UDP-forming] 56 kDa subunit	72	5.49841	5.74467	5.61467	5.96394	5.54161	5.6485	6.35478	7.28648	4.77858	4.82867	4.8313	4.66003	5.89389	5.77979	10.7584	10.8163
Q12271	INP53	Polyphosphatidylinositol phosphatase INP53	72	6.22072	6.21192	6.24099	6.46844	6.18276	6.16187	6.10444	6.19137	6.51036	6.60688	6.50136	6.32591	6.03241	6.35059	6.04206	5.8479
P46969	RPE1	Ribulose-phosphate 3-epimerase	72	5.78479	5.6145	5.84795	6.34669	6.11063	5.98043	6.51043	6.58817	5.72767	5.85429	5.9733	5.90163	6.77082	6.51356	7.08014	7.39501
P53734	DBP6	ATP-dependent RNA helicase DBP6	72	6.64175	6.72055	6.60947	6.99716	6.65962	6.38838	6.31674	6.23436	6.96012	6.8387	6.72261	6.75929	5.68306	5.96969	4.3251	4.1734
Q02908	ELP3	Elongator complex protein 3	72	6.46005	6.60884	6.62156	6.61902	6.40174	6.5876	6.44887	6.15673	6.41693	6.49658	6.51549	6.4279	6.05584	5.89735	5.28625	4.99924
P32347	HEM12	Uroporphyrinogen decarboxylase	72	5.93612	5.79533	6.24241	6.1699	6.37319	6.15738	6.34319	6.6693	6.05061	5.77547	5.99886	5.89494	6.23353	5.9221	7.30145	7.13621
P53250	TWF1	Twinfilin-1	72	5.95429	6.12845	6.15047	6.18555	6.17764	6.10491	6.37748	6.12722	5.88224	6.041	5.94609	5.89907	6.20904	6.48908	7.06754	7.25993
P54860	UFD2	E4 ubiquitin-protein ligase UFD2	71	5.98144	6.03102	6.21195	6.12516	6.17991	6.27436	6.20439	6.49079	6.04632	6.07077	5.89896	6.02576	6.29729	6.24198	6.91933	7.00056
P40693	RLP7	Ribosome biogenesis protein RLP7	71	7.28062	7.2106	7.18452	6.96282	7.00023	6.85891	6.06408	5.47699	7.42591	7.43849	7.02982	7.16994	5.49937	5.9427	2.75383	2.70116
P40957	MAD1	Spindle assembly checkpoint component MAD1	71	6.62355	6.57327	6.36148	6.3044	6.58577	6.11955	6.1126	6.26984	6.69895	6.39727	6.50424	6.66691	6.42958	6.39926	4.85499	5.09837
P32916	SRP101	Signal recognition particle receptor subunit alpha homolog	71	6.27052	6.24525	6.3974	6.3933	6.39415	6.17338	6.31662	6.23703	6.30479	6.37926	6.4653	6.24532	6.39497	6.33405	5.75256	5.6961
P36060	MCR1	NADH-cytochrome b5 reductase 2	71	5.63016	5.48497	5.8593	5.78196	5.8584	6.12649	6.25878	6.4656	5.4482	5.51085	5.60934	5.32849	5.77908	6.12023	9.2449	9.49324
P20606	SAR1	Small COPII coat GTPase SAR1	71	6.42216	6.67078	6.82748	6.73071	6.56479	6.78604	6.50201	5.7804	5.84175	6.36544	6.19819	6.57701	6.26982	6.49728	5.0127	4.95345
P40471	AYR1	NADPH-dependent 1-acyldihydroxyacetone phosphate reductase	70	5.86031	6.17401	6.30305	6.10466	5.73585	6.22792	6.33488	6.16703	5.48552	5.86295	5.67427	5.59934	6.25959	6.41694	7.76414	8.02953
P47083	MPP10	U3 small nucleolar RNA-associated protein MPP10	70	6.90214	7.0086	7.1391	6.85444	6.67422	6.58092	5.98301	5.71178	7.19203	7.23908	6.83735	6.89614	5.51866	5.70941	3.9967	3.75642
P51601	FOL2	GTP cyclohydrolase 1	70	6.04387	6.06034	6.11845	6.17563	6.14558	6.15076	6.67854	6.60018	5.94504	5.84123	5.98237	6.00173	6.40635	6.30926	6.75985	6.78082
P41920	YRB1	Ran-specific GTPase-activating protein 1	70	6.44416	6.42967	6.56545	6.52106	6.33653	6.73624	6.03515	5.58888	6.37818	6.63768	6.59193	6.67186	6.11212	6.34824	5.45197	5.15086
P24521	ERG8	Phosphomevalonate kinase	70	6.25643	6.11037	6.23005	6.11891	6.23016	6.24952	6.27451	6.08457	6.47086	6.41922	6.41997	6.50265	6.77212	6.49479	5.68656	5.67931
P35817	BDF1	Bromodomain-containing factor 1	70	6.55139	6.65188	6.60033	6.3957	6.70268	6.47477	6.22448	6.11213	6.37337	6.21327	6.60604	6.48411	6.34691	6.33128	4.93405	4.99762
P53877	IPI3	Pre-rRNA-processing protein IPI3	70	6.52432	6.46095	6.5512	6.77506	6.53151	6.32605	6.22096	6.18365	7.00693	6.89687	6.57153	6.69412	5.81054	5.54606	4.97034	4.92993
P32795	YME1	Mitochondrial inner membrane i-AAA protease supercomplex subunit YME1	70	6.77852	6.79963	6.63493	6.56054	6.37869	6.49219	6.05179	5.94814	6.81387	6.80371	6.44879	6.67863	6.22361	6.20565	4.56903	4.61228
P19881	PHO13	4-nitrophenylphosphatase	70	5.64437	5.62966	6.186	6.39357	6.25432	6.35339	6.35573	6.88661	5.75103	5.81087	5.99728	5.84959	6.43204	6.46132	6.81583	7.17841
Q06839	YPR097W	PX domain-containing protein YPR097W	70	6.39914	6.14764	6.2215	6.15221	6.19328	6.31625	6.20773	6.21694	6.40024	6.17018	6.42314	6.18379	6.30458	6.25003	6.14785	6.26551
P41911	GPD2	Glycerol-3-phosphate dehydrogenase [NAD(+)] 2, mitochondrial	70	5.9169	5.92328	5.92183	6.15281	6.19055	6.01836	6.86223	7.0559	5.64406	5.51714	5.82509	5.80129	6.72567	6.5644	6.79554	7.08493
P38199	HEK2	Heterogeneous nuclear rnp K-like protein 2	70	6.92219	6.86732	6.78626	6.60777	6.76215	6.7353	6.02379	5.70452	6.70915	6.85091	7.05655	6.86337	6.01619	6.11957	4.04743	3.92753
Q08985	SAM4	Homocysteine S-methyltransferase 2	70	6.03732	5.86653	5.8223	6.3055	6.4842	6.20889	6.40253	6.28239	5.81886	5.59875	6.38539	6.10354	7.2275	7.21008	5.9834	6.26283
P36037	DOA1	Protein DOA1	70	5.68284	5.72469	5.97896	5.95371	5.92037	5.98927	6.113	6.16632	5.7966	6.04068	5.94269	6.05257	6.42798	6.7487	7.62793	7.83371
P23287	CNA1	Serine/threonine-protein phosphatase 2B catalytic subunit A1	69	6.25753	6.06153	6.19771	6.19653	6.28001	6.2224	6.32108	6.15954	6.25643	6.26331	6.37895	6.21534	6.65678	6.25737	5.96357	6.31192
Q12029	FSF1	Sideroflexin FSF1	69	6.598	6.39149	6.69501	6.23917	6.52265	6.53128	6.19535	5.86164	6.77632	6.83742	6.89397	6.84885	6.16875	6.30072	4.77647	4.36289
P00546	CDC28	Cyclin-dependent kinase 1	69	6.37459	6.21951	6.23396	6.12546	6.31653	6.19071	6.3776	6.3517	6.35228	6.10523	6.33303	6.35749	6.64715	6.46204	5.62909	5.92362
Q12149	RRP6	Exosome complex exonuclease RRP6	69	6.84545	6.95832	6.6603	6.78627	6.7847	6.52847	6.23006	5.87508	6.79662	7.16582	6.57809	6.69804	5.70059	5.99895	4.26757	4.12568
P07278	BCY1	cAMP-dependent protein kinase regulatory subunit	69	6.32588	6.33764	6.5006	6.13719	6.22191	6.49424	6.24795	6.02218	6.18308	6.12879	6.22488	6.00307	5.82534	5.95386	6.7349	6.6585
P17442	PHO81	Phosphate system positive regulatory protein PHO81	69	6.65766	6.61813	6.8065	6.60001	6.83418	6.8831	6.76079	7.53609	5.73428	5.46282	5.53817	5.82338	5.60514	6.06703	5.4709	5.60182
P43597	YFR016C	Uncharacterized protein YFR016C	69	6.62032	6.75301	6.065	6.21685	6.10575	5.89465	5.03371	5.28346	6.038	6.58034	7.1381	7.22415	6.65719	6.85486	5.72101	5.81362
P43636	ALG2	Alpha-1,3/1,6-mannosyltransferase ALG2	69	6.15181	6.21136	6.06606	6.34644	6.1542	6.07637	6.35175	6.51032	6.10283	6.11841	6.09228	6.18455	6.51018	6.26492	6.3891	6.46941
P07703	RPC40	DNA-directed RNA polymerases I and III subunit RPAC1	69	6.56881	6.60095	6.45665	6.51518	6.7103	6.6327	6.30374	6.15555	6.52967	6.5881	6.53541	6.62068	6.00712	6.2986	4.78744	4.68909
P48362	HGH1	Protein HGH1	69	6.77817	6.45056	6.5061	6.31453	6.40645	6.41211	6.09268	5.89522	6.64976	6.72302	6.47156	6.65467	6.01813	6.05416	5.28321	5.28967
P12868	PEP5	E3 ubiquitin-protein ligase PEP5	69	6.40898	6.50132	6.33568	6.51551	6.38334	6.28184	6.27432	5.94851	6.49343	6.54795	6.38875	6.36897	6.45339	6.26215	5.4176	5.41827
P41057	RPS29A	40S ribosomal protein S29-A	69	6.77124	6.55635	6.94791	7.05441	6.45497	6.52963	6.32756	5.99628	6.55879	5.94323	6.87183	6.93543	5.97816	6.14847	4.49861	4.42713
P10659	SAM1	S-adenosylmethionine synthase 1	69	6.73178	6.50402	6.72421	6.66504	6.43143	6.42768	5.86252	5.58539	7.08625	6.66663	6.59021	6.5087	5.45238	5.53431	5.61147	5.61799
P33755	NPL4	Nuclear protein localization protein 4	69	5.98059	6.06571	6.00467	5.97627	6.04487	6.06416	6.06634	6.09343	6.2908	6.1401	6.44574	6.26537	6.73298	6.62147	6.58833	6.61916
P49367	LYS4	Homoaconitase, mitochondrial	69	6.13557	6.09637	5.99986	5.98489	6.02338	6.18473	6.20098	5.97511	6.45488	6.72519	6.49111	6.51425	6.9127	6.66914	5.617	6.01483
Q03774	TRM82	tRNA (guanine-N(7)-)-methyltransferase non-catalytic subunit TRM82	69	6.57185	6.42722	6.73377	6.62257	6.54764	6.72199	6.28089	5.69803	6.61688	6.6444	6.60203	6.76641	5.89886	6.10269	4.96581	4.79896
P38797	PTC7	Protein phosphatase 2C homolog 7, mitochondrial	69	6.12563	6.04123	6.0545	6.12687	6.16627	6.35377	6.40836	6.49554	6.06555	6.24542	6.12718	5.89292	6.43483	6.33587	6.55905	6.56701
P32621	GDA1	Guanosine-diphosphatase	69	6.51275	6.72331	6.56709	6.51446	6.4753	6.60113	6.10727	6.11207	6.69759	6.72892	6.70725	6.81065	5.95162	6.21596	4.84159	4.43303
P53326	YGR266W	Uncharacterized protein YGR266W	69	5.93351	6.10958	6.02209	5.83437	6.00803	5.88583	6.01332	6.38682	6.26222	6.08287	5.95755	5.98382	6.19056	6.20589	7.46254	7.66101
P06785	CDC21	Thymidylate synthase	69	6.39842	6.241	6.35276	6.46017	6.21028	6.42303	6.5514	6.23569	5.98111	6.1575	6.1029	6.25384	6.38728	6.66757	5.65351	5.92354
P38821	APE4	Aspartyl aminopeptidase 4	69	6.03215	6.1508	6.24091	6.08875	5.89401	6.03359	6.25254	6.50695	5.50437	5.91071	5.73186	5.70422	6.02208	6.05511	7.92219	7.94976
P32473	PDB1	Pyruvate dehydrogenase E1 component subunit beta, mitochondrial	69	5.82236	5.8215	6.23609	6.2446	6.1073	6.23144	6.26685	6.32883	5.62765	6.11489	5.81327	6.04759	6.52303	6.42889	7.10776	7.27797
Q04491	SEC13	Protein transport protein SEC13	69	6.10339	5.95004	5.71142	6.29482	6.2228	6.10581	6.16992	6.44625	6.28713	6.06475	6.01499	5.99008	6.24506	6.10611	7.04125	7.24617
P43638	MHP1	MAP-homologous protein 1	68	6.22282	6.28483	6.29005	6.32773	6.17837	6.10261	6.41771	6.2272	6.00511	6.22389	6.17402	6.03134	6.43032	6.11258	6.61016	6.36127
P38328	ARC40	Actin-related protein 2/3 complex subunit 1	68	5.57376	5.65322	5.78749	6.45124	5.92963	5.98411	6.37229	6.55767	6.12264	5.73848	5.85359	5.7321	6.45981	6.4182	7.52616	7.83962
P48164	RPS7B	40S ribosomal protein S7-B	68	7.53956	7.1323	7.23934	6.95435	6.74614	6.88754	6.09633	5.20512	7.53799	7.25767	7.28025	7.34932	5.45069	5.38384	2.97611	2.96345
P32377	MVD1	Diphosphomevalonate decarboxylase	68	5.7785	5.47876	5.66744	5.80781	6.08048	6.06163	6.26362	6.39347	5.97415	5.92671	6.06019	5.96843	6.52876	6.59954	7.73148	7.67902
P53598	LSC1	Succinate--CoA ligase [ADP-forming] subunit alpha, mitochondrial	68	6.00511	5.86006	6.12001	6.20891	6.04186	6.34197	6.39932	6.58491	6.02888	6.02612	5.77764	5.7871	6.46231	6.19379	7.10492	7.0571
P38138	ROT2	Glucosidase 2 subunit alpha	68	6.17083	6.14337	6.26162	5.83907	5.89122	6.09579	5.83192	5.98916	6.44275	6.40477	6.21996	6.30796	6.35812	6.58564	6.69396	6.76386
P38333	ENP1	Essential nuclear protein 1	68	6.82359	6.82309	6.75662	6.57047	6.63689	6.51063	6.05446	5.89148	7.23321	6.97866	6.883	6.82595	5.75583	5.88021	4.28184	4.09408
P14743	NMT1	Glycylpeptide N-tetradecanoyltransferase	68	6.29353	6.12933	6.12666	6.53918	6.2028	6.33502	6.37321	6.1885	6.33491	6.47577	6.3487	6.15121	6.47877	6.41682	5.77413	5.83144
P50095	IMD3	Inosine-5'-monophosphate dehydrogenase 3	68	5.9066	6.21397	6.80053	7.06938	6.50958	6.84443	6.63927	6.79296	5.99731	6.3141	5.63776	6.36308	5.93341	6.02158	5.62663	5.32941
Q03124	RSC9	Chromatin structure-remodeling complex subunit RSC9	68	6.51386	6.59638	6.70363	6.55077	6.54864	6.4474	6.09236	6.18066	6.42817	6.74493	6.35906	6.52961	6.1574	6.22445	5.00871	4.91397
Q08822	CIR2	Probable electron transfer flavoprotein-ubiquinone oxidoreductase, mitochondrial	68	5.83402	5.78232	6.32133	6.30549	6.30809	6.48717	6.78115	6.88429	5.68152	5.88522	5.65976	5.82398	6.33625	6.40805	6.82362	6.67773
P32264	PRO1	Glutamate 5-kinase	68	6.51817	6.24322	6.31309	6.15898	6.43724	6.3366	6.2379	6.54642	6.611	6.38549	6.59665	6.52827	6.15295	6.31141	5.28828	5.33433
P32660	DNF1	Phospholipid-transporting ATPase DNF1	68	6.8071	6.50997	6.62111	6.34838	6.30915	6.54445	6.13525	5.80616	6.56638	6.59874	6.50735	6.52643	6.25815	6.10269	5.29373	5.06495
P32379	PUP2	Proteasome subunit alpha type-5	68	6.08837	6.05604	6.06619	6.03764	6.1515	6.24515	6.17831	6.47406	6.04105	5.97946	6.12189	6.24502	6.77159	6.8054	6.37998	6.35834
P47176	BAT2	Branched-chain-amino-acid aminotransferase, cytosolic	68	5.72709	5.67454	5.72138	6.19311	5.76572	6.20635	6.49258	6.45985	5.60259	6.14141	5.65359	5.77051	6.72741	6.50197	7.64874	7.71316
Q08412	CUE5	Ubiquitin-binding protein CUE5	68	7.35246	7.40798	6.2971	6.16916	6.53976	5.82716	5.48598	5.50679	6.54929	6.37562	6.67031	6.53551	6.72557	6.54551	5.03666	4.97513
P43555	EMP47	Protein EMP47	68	6.32023	6.46061	6.30105	6.37598	6.32928	6.33675	6.493	6.61165	6.51256	6.45096	6.1167	6.21202	6.31435	6.02932	5.61984	5.51571
P47127	AIM24	Altered inheritance of mitochondria protein 24, mitochondrial	68	6.29826	6.30242	6.22814	6.09878	6.02853	6.24504	6.2679	6.37573	6.30896	6.10851	6.21848	6.02514	6.26709	6.25407	6.38817	6.58479
P33201	MRT4	Ribosome assembly factor MRT4	68	6.61072	6.39359	6.3472	6.37845	6.35557	6.22262	5.99904	5.67299	7.37483	7.01643	6.99267	7.10616	5.88759	6.14167	4.76529	4.73519
Q08971	YPL225W	Protein PBDC1 homolog	68	6.02732	5.91427	6.06509	5.90689	6.18872	6.28317	6.42505	6.08159	5.81648	6.06168	6.18597	6.21304	6.31797	6.43048	6.98248	7.09978
Q06252	YLR179C	Uncharacterized protein YLR179C	68	5.82024	5.85379	5.80233	6.15463	6.32418	6.2646	6.54172	6.22291	6.03732	6.27665	6.57947	6.42637	7.68413	7.62492	5.02246	5.36429
Q04279	SEG1	Eisosome protein SEG1	67	7.24156	7.18483	6.95682	6.83354	6.5214	6.49478	4.98888	4.82196	6.65076	7.15785	7.24843	7.40146	6.37474	6.47104	3.80425	3.84769
P40541	IRR1	Cohesin subunit SCC3	67	6.17672	6.25172	5.94693	5.90654	6.13474	5.82995	6.14781	6.61647	6.36117	6.36906	6.15765	6.30286	5.95582	5.97265	6.95625	6.91369
P36148	GPT2	Glycerol-3-phosphate O-acyltransferase 2	67	5.76842	6.03323	6.13558	6.00575	5.77644	6.14018	6.17329	6.45273	5.8312	5.7747	5.60832	5.84019	6.38921	5.94066	8.13743	7.99267
Q08732	HRK1	Serine/threonine-protein kinase HRK1	67	6.88541	6.74854	6.74571	6.66068	6.42357	6.55776	6.07304	5.80118	6.54658	6.46786	6.49276	6.52076	5.98843	6.08727	5.02635	4.9741
P54837	ERV25	Endoplasmic reticulum vesicle protein 25	67	6.21659	6.39479	6.12894	6.01356	5.88126	5.81564	6.09604	6.33461	6.55261	6.28783	6.3307	6.15424	6.51286	6.34599	6.41856	6.51579
P19158	IRA2	Inhibitory regulator protein IRA2	67	6.22612	6.31665	6.53771	6.20943	6.32259	6.31188	6.27258	6.53746	6.21579	6.25975	6.26592	6.39889	6.41513	6.3885	5.67281	5.64878
P10614	ERG11	Lanosterol 14-alpha demethylase	67	6.13379	6.11481	6.22572	7.3156	6.42866	6.25852	6.34887	5.61674	6.24602	6.48865	6.94748	6.91056	7.18028	7.33013	4.16234	4.29185
P36018	YPT52	GTP-binding protein YPT52	67	6.08988	6.23576	6.1888	6.16805	5.9238	6.00592	6.03612	5.9855	6.39743	6.26983	6.22228	6.42413	6.52783	6.54601	6.36766	6.61101
P05748	RPL15A	60S ribosomal protein L15-A	67	6.80722	6.74347	6.56977	6.96674	6.21656	6.1431	6.39686	6.69206	6.66357	6.13666	6.3753	6.47868	6.00087	5.88809	5.01306	4.90796
Q08723	RPN8	26S proteasome regulatory subunit RPN8	67	6.31982	6.27078	6.27971	6.31315	6.20403	6.43033	6.14766	6.22014	6.17775	6.32074	6.39092	6.37572	6.53642	6.73395	5.6048	5.67407
Q08962	NIP7	60S ribosome subunit biogenesis protein NIP7	67	6.61797	6.65185	6.46433	6.54178	6.65065	6.57904	6.20009	6.19667	6.72835	6.80846	6.55276	6.60096	5.82751	5.89577	4.90458	4.77923
Q06639	RSC3	Chromatin structure-remodeling complex protein RSC3	67	6.74846	6.81647	6.86209	6.51962	6.56849	6.4603	6.15603	5.90213	6.92663	6.78574	6.53079	6.80038	6.28487	6.14067	4.37029	4.12704
Q06506	RRP9	Ribosomal RNA-processing protein 9	67	6.64257	6.70532	6.64056	6.19062	6.37753	6.21615	6.10316	5.84797	7.11345	6.84636	6.70007	6.41399	5.86325	5.9623	5.27658	5.10013
P42940	CIR1	Probable electron transfer flavoprotein subunit beta	67	6.40202	6.24143	6.49412	6.07656	6.38279	6.63587	6.56669	6.24786	6.66209	6.20267	6.50911	6.11063	6.57304	6.23584	5.28765	5.37161
P36160	RPF2	Ribosome biogenesis protein RPF2	67	6.50485	6.47234	6.59799	6.7598	6.49126	6.58216	6.04101	5.78833	6.95814	6.79853	6.63263	6.94865	5.61795	6.13605	4.93579	4.73452
P23337	GSY1	Glycogen [starch] synthase isoform 1	66	5.7188	6.11141	6.23957	6.22782	5.73383	6.72143	6.54575	6.96768	4.97318	4.9501	4.60754	4.81328	5.53987	5.23395	9.74162	9.87417
P50086	NAS6	Probable 26S proteasome regulatory subunit p28	66	5.95568	5.88832	5.8449	5.86813	6.15024	6.06167	6.2151	6.19178	6.40922	6.13102	6.45024	6.12992	6.62378	6.62023	6.61677	6.84301
Q04958	NTE1	Lysophospholipase NTE1	66	6.72558	6.81036	6.24534	6.48809	6.22964	6.04476	5.92301	5.73777	7.05135	6.89764	6.40384	6.46514	6.07284	6.08065	5.33739	5.48658
P19262	KGD2	Dihydrolipoyllysine-residue succinyltransferase component of 2-oxoglutarate dehydrogenase complex, mitochondrial	66	5.8546	6.12409	6.00543	6.09332	6.28382	6.44697	6.34567	6.6688	5.7415	5.62408	5.43501	5.37345	5.61854	5.40433	8.62741	8.35296
P53849	GIS2	Zinc finger protein GIS2	66	7.1294	7.33375	7.06309	6.88948	7.08536	7.24498	5.38801	4.22091	7.22378	6.18164	7.34523	7.72286	6.34245	6.49611	3.17539	3.15758
Q06489	MRI1	Methylthioribose-1-phosphate isomerase	66	6.2465	6.01583	6.21733	6.46005	6.18414	6.48523	6.65654	6.42322	6.30232	6.30978	6.37423	6.39907	6.38251	6.38045	5.46494	5.69786
P36006	MYO3	Myosin-3	66	5.83617	6.26462	6.0026	6.05141	5.78293	5.79101	5.97391	6.12663	6.04469	6.17006	6.05621	6.1162	6.58748	6.73905	7.07105	7.38598
P34223	SHP1	UBX domain-containing protein 1	66	6.43515	6.36282	6.42929	6.1198	6.19719	6.39497	5.79522	5.47164	6.21774	6.38338	6.87419	6.98901	6.42945	6.46873	5.78474	5.64668
P24583	PKC1	Protein kinase C-like 1	66	6.23408	6.3453	6.42201	6.44393	6.17631	6.09565	6.16443	6.26509	6.57725	6.37116	6.43602	6.31134	6.31821	6.31236	5.83519	5.69166
P25374	NFS1	Cysteine desulfurase, mitochondrial	66	6.24869	6.1754	6.07844	6.23252	6.05744	6.14174	6.12045	6.44813	6.28382	6.22874	6.00321	6.10702	6.22215	6.0824	6.65655	6.91333
P39705	NUP60	Nucleoporin NUP60	66	7.16577	7.02376	6.87748	6.85044	6.81521	6.334	5.57739	5.03238	7.1169	7.38601	7.23112	7.3173	5.79874	5.91105	3.73098	3.83149
P36136	SHB17	Sedoheptulose 1,7-bisphosphatase	66	5.70092	5.7631	5.61147	5.83546	5.98161	5.91278	6.20983	6.43383	6.75751	6.67032	6.57284	6.19068	6.72276	6.49461	6.52709	6.61519
Q04500	UTP14	U3 small nucleolar RNA-associated protein 14	66	7.75317	7.46795	7.12106	7.01519	6.86234	6.66009	5.35642	4.43193	8.04655	7.94282	7.71344	7.51878	5.32044	5.67941	2.65893	2.45148
Q07979	RSC58	Chromatin structure-remodeling complex protein RSC58	66	6.68234	6.71836	6.52733	6.55941	6.25022	6.2328	6.42106	6.19423	6.41997	6.61291	6.54792	6.54671	6.18849	6.15876	5.08208	4.85741
P40202	CCS1	Superoxide dismutase 1 copper chaperone	66	6.04293	6.19784	6.05292	6.38192	6.18747	6.14839	6.69637	6.13347	5.96054	6.46886	6.1903	6.39545	7.26754	6.87748	5.43358	5.56492
P38988	GGC1	Mitochondrial GTP/GDP carrier protein 1	66	5.87801	5.74031	5.9152	6.07845	6.04618	6.09771	6.52378	6.5063	5.83316	5.86648	5.93346	5.86094	8.53076	8.45529	5.25731	5.47666
P40150	SSB2	Ribosome-associated molecular chaperone SSB2	65	6.10443	6.25204	6.46654	6.42061	6.37608	6.53379	6.45956	6.31934	6.47876	6.44814	6.27356	6.51299	6.11553	5.9429	5.61198	5.68374
P39524	DRS2	Probable phospholipid-transporting ATPase DRS2	65	6.29823	6.3658	6.33712	6.25035	6.18208	6.04478	6.25104	6.24628	6.67526	6.44906	6.54877	6.48241	6.22574	6.28529	5.77018	5.58761
Q08960	TYW1	S-adenosyl-L-methionine-dependent tRNA 4-demethylwyosine synthase	65	6.69705	6.66049	6.52437	6.55399	6.58972	6.47344	6.39494	6.29051	6.94065	6.82389	6.66764	6.68563	5.86949	6.04273	4.57104	4.21441
P22082	SNF2	Transcription regulatory protein SNF2	65	6.44439	6.70782	6.44242	6.56162	6.53566	6.48924	6.20538	5.98058	7.06041	6.71197	6.8567	6.66551	6.08547	6.47183	4.44693	4.33407
P32591	SWI3	SWI/SNF complex subunit SWI3	65	6.62884	7.09176	6.94015	6.42797	6.34252	6.77889	6.23185	5.86568	6.6762	6.7294	6.95624	6.94475	6.20001	6.17959	4.02008	3.98608
P32843	YME2	Mitochondrial escape protein 2	65	6.09706	6.16091	6.17773	5.84917	6.03578	5.95934	6.26214	6.54151	5.98526	6.05276	6.14735	5.99392	6.46547	6.5269	6.84534	6.89937
P32915	SEC61	Protein transport protein SEC61	65	6.33939	6.35056	6.24816	6.27439	6.40705	6.15587	5.9574	6.13428	6.56581	6.08291	6.57236	6.58179	6.16584	6.13187	5.95479	6.07752
P20448	HCA4	ATP-dependent RNA helicase HCA4	65	6.83883	6.95519	6.84807	6.57298	6.62216	6.55252	5.98291	5.56062	7.26383	7.2272	7.03794	7.08607	5.81138	5.96967	3.94788	3.72276
P25298	RNA14	mRNA 3'-end-processing protein RNA14	65	6.47609	6.07727	6.25255	6.63687	6.3908	6.1766	6.26747	6.42073	6.57337	6.45261	6.38088	6.13171	5.8642	5.79905	5.9954	6.10442
P32602	SEC17	Alpha-soluble NSF attachment protein	65	6.10787	6.1009	6.33058	6.18825	6.33614	6.65173	6.6509	6.50549	6.1678	5.90137	6.24765	5.98085	6.7416	6.40395	5.91241	5.77251
Q12136	SAS10	Something about silencing protein 10	65	7.11848	7.20786	6.80312	6.71366	6.67145	6.45928	5.48295	5.05031	7.42339	7.52985	7.31101	7.3685	5.54358	5.85934	3.80077	3.65645
P32644	ECM32	Putative ATP-dependent RNA helicase ECM32	65	6.45523	6.45331	6.19908	6.42587	6.08463	6.23092	6.2664	6.42096	6.57736	6.15828	6.4631	6.59119	6.11845	6.04298	5.66269	5.84955
P32901	PTR2	Peptide transporter PTR2	65	7.20069	7.52038	6.97412	6.92414	6.06456	6.5048	5.36536	4.97861	7.50401	7.92395	6.83127	7.16355	5.1328	5.38877	4.27546	4.24754
P43556	RGD2	Rho-GTPase-activating protein RGD2	65	6.4302	6.71543	6.52709	6.66199	6.32928	6.53372	6.27211	6.35388	6.16164	6.11526	6.14344	6.47133	6.0617	6.12603	5.6047	5.49221
P29311	BMH1	Protein BMH1	65	6.24839	6.39993	6.22483	6.34251	6.41159	6.39289	6.27251	6.50717	5.92686	5.32827	6.21027	6.01951	6.56001	6.65949	6.06418	6.4316
P40557	EPS1	ER-retained PMA1-suppressing protein 1	65	6.11056	6.46976	6.52339	6.4559	6.25098	6.22513	6.12761	5.98035	6.30237	6.65549	6.85183	6.43252	6.23777	6.3893	5.73323	5.25381
Q03016	GIP3	GLC7-interacting protein 3	65	6.67027	6.46495	6.70209	5.94295	6.63548	6.43493	5.6926	6.44692	7.18368	6.43729	6.79842	6.4585	5.67549	6.0352	5.13107	5.29016
P38861	NMD3	60S ribosomal export protein NMD3	65	6.64209	6.72153	6.66279	6.63898	6.61913	6.31318	6.33508	6.30241	6.84139	6.46043	6.5884	6.47595	5.7538	5.92987	4.93139	4.78357
P33750	SOF1	Protein SOF1	65	6.78627	6.78313	6.77036	6.70175	6.8733	6.78372	6.34367	5.5958	7.43717	7.29439	7.21355	7.13558	5.59788	5.74806	3.48778	3.44759
P39013	END3	Actin cytoskeleton-regulatory complex protein END3	65	6.47007	6.50072	6.42936	6.3731	6.20504	6.56127	5.81451	5.59547	6.42588	6.2908	6.71596	6.61514	6.52562	6.60126	5.59005	5.28575
P11433	CDC24	Cell division control protein 24	65	6.71373	6.43807	6.41281	6.51642	6.43609	6.35698	6.25455	6.08577	6.57253	6.65357	6.62731	6.45465	6.088	6.23612	5.21055	4.94285
P32898	CYM1	Mitochondrial presequence protease	65	6.39649	6.09171	6.49651	6.12199	6.18747	6.28198	5.80891	6.17011	6.51442	6.35335	6.3574	6.05896	5.6425	5.71348	6.92904	6.87567
P00445	SOD1	Superoxide dismutase [Cu-Zn]	65	7.06916	7.71236	7.17836	6.63295	5.8365	6.06196	4.70182	4.71989	5.55164	6.07789	7.23613	6.60256	8.34343	7.89323	4.24336	4.13876
P36123	SAP190	SIT4-associating protein SAP190	64	6.28989	6.2513	6.32969	6.35752	6.3315	6.21826	6.05792	6.1446	6.64654	6.50025	6.66782	6.61808	6.14128	6.37419	5.5891	5.48205
P21560	CBP3	Protein CBP3, mitochondrial	64	6.39507	6.26824	6.7434	6.28421	6.4668	6.61697	6.07077	6.22729	6.18177	6.04321	6.0982	6.0168	5.6061	5.7739	6.81478	6.3925
Q04067	TIF35	Eukaryotic translation initiation factor 3 subunit G	64	6.98554	6.84646	6.82212	6.84889	6.6639	6.83229	6.26061	5.55666	6.88611	6.58623	6.75854	6.92517	6.03288	6.01679	4.1047	3.87313
P13433	RPO41	DNA-directed RNA polymerase, mitochondrial	64	6.57522	6.66481	6.70737	6.44366	6.16675	6.44567	5.70958	6.08334	6.74845	6.26763	5.724	5.8506	4.78612	5.05937	7.36588	7.40156
P53316	YGR250C	Uncharacterized RNA-binding protein YGR250C	64	6.23082	6.27	6.47591	6.39829	6.07793	6.22854	6.45786	6.41945	5.88104	5.77755	5.45973	5.47657	6.11734	5.7824	7.44432	7.50224
P33309	DOM34	Protein DOM34	64	6.38305	6.25768	6.27949	6.36474	6.2915	6.08428	6.61241	6.5107	6.59333	6.1092	6.52706	6.36555	6.15999	6.12075	5.77735	5.56293
P47154	STE24	CAAX prenyl protease 1	64	5.90559	5.9432	5.99883	5.87155	5.99639	5.97342	6.20323	6.33793	6.28279	6.05115	6.22606	6.14205	6.22817	6.1623	7.32323	7.35409
P46681	DLD2	D-2-hydroxyglutarate--pyruvate transhydrogenase DLD2	64	5.75343	5.62158	5.87912	5.82779	5.95071	6.06434	6.52288	7.00945	5.81214	5.77427	5.93076	5.90188	6.31607	6.54389	7.45977	7.6319
Q12028	APL4	AP-1 complex subunit gamma-1	64	6.13999	6.25171	6.73584	6.20423	6.243	6.445	6.46096	6.17294	6.36276	6.3741	6.17088	6.21849	6.03279	6.16808	6.00125	6.01798
P50109	PSP2	Protein PSP2	64	6.96069	7.11873	7.15957	6.59435	6.4703	6.66564	5.51213	4.70884	7.30958	7.58207	7.36844	7.57124	5.84308	6.15501	3.52229	3.45804
P19454	CKA2	Casein kinase II subunit alpha'	64	6.56779	6.37144	6.52588	6.34688	6.31145	6.56043	6.51781	6.29753	6.26282	6.41391	6.07586	6.29454	6.05934	5.91363	5.63057	5.85009
P53136	NSA1	Ribosome biogenesis protein NSA1	64	6.75936	6.77881	6.57207	6.30443	6.43232	6.38905	6.24349	6.2221	6.66098	6.6428	6.31181	6.46265	5.76116	5.89666	5.31313	5.24918
Q12074	SPE3	Spermidine synthase	64	6.10505	6.10893	6.35085	6.14034	6.21566	6.54693	6.35633	6.154	6.00978	6.48772	6.03909	6.24882	6.11715	6.10911	6.67831	6.33194
P35732	DEF1	RNA polymerase II degradation factor 1	64	7.44437	7.13761	6.97382	6.84876	6.47185	5.98917	4.87696	4.50021	7.44753	7.68144	8.03322	8.43467	5.82511	6.03342	3.17907	3.1228
P00358	TDH2	Glyceraldehyde-3-phosphate dehydrogenase 2	63	5.62416	5.46699	5.89061	6.08732	6.28989	6.59569	7.16815	7.24064	5.29638	5.49208	6.22582	6.17172	7.64871	7.34113	5.72317	5.73753
P09435	SSA3	Heat shock protein SSA3	63	5.30398	5.32071	5.33643	5.36751	5.91684	5.94875	7.19352	8.28093	4.03213	4.17154	4.23811	4.32796	5.5765	5.55261	11.7474	11.6851
P39002	FAA3	Long-chain-fatty-acid--CoA ligase 3	63	7.07305	7.63252	6.3424	7.17645	6.27065	5.86562	6.20148	5.61594	6.89442	7.34459	6.21572	6.09299	4.99056	4.72864	5.91891	5.63607
P32776	TFB1	General transcription and DNA repair factor IIH subunit TFB1	63	6.58964	6.72404	6.41282	6.53684	6.55459	6.47072	6.41955	6.17968	6.3232	6.72587	6.44837	6.23745	6.39355	6.48724	4.78443	4.71201
P28817	EHD3	3-hydroxyisobutyryl-CoA hydrolase, mitochondrial	63	6.18302	6.10818	6.36892	6.00038	6.07795	6.36829	5.92514	6.22923	6.11812	6.27766	6.51132	6.35524	5.73089	5.98172	6.91292	6.85101
P40893	REE1	Regulation of enolase protein 1	63	6.53068	6.65256	6.51215	6.70483	6.11163	6.30137	6.26963	6.11387	6.58746	6.73761	5.75541	5.73155	6.01721	5.7413	6.16415	6.0686
P53228	NQM1	Transaldolase NQM1	63	5.37582	5.36437	5.69177	5.55788	5.59214	6.1483	6.87894	7.94533	4.27551	4.24157	4.25589	4.34128	5.78481	5.36702	11.3581	11.8213
P38890	SET5	Putative protein lysine methyltransferase SET5	63	6.3346	6.54938	6.01624	6.4268	6.16871	6.1916	6.66219	6.17412	6.39183	6.71164	6.11987	6.38659	6.33311	6.27819	5.76458	5.49055
P12611	WHI2	Growth regulation protein	63	6.48389	7.03466	6.72118	6.54252	6.44544	6.74916	6.39911	5.75546	6.43073	6.71026	6.48802	6.48538	6.15506	6.12775	4.78608	4.68532
P53064	RTF1	RNA polymerase-associated protein RTF1	63	6.87044	6.51723	6.52825	6.19508	6.27836	6.50813	5.93966	5.62707	6.78832	6.8575	6.65752	6.60833	6.14392	6.12914	5.20238	5.14868
P25382	RSA4	Ribosome assembly protein 4	63	6.56121	6.59459	6.34531	6.33055	6.61741	6.22521	6.17271	6.02583	7.19026	6.85495	6.9082	6.56836	5.5158	5.56864	5.21801	5.30298
Q12449	AHA1	Hsp90 co-chaperone AHA1	63	6.01454	6.10779	5.81141	5.75974	5.80099	5.65944	5.58565	5.96101	6.77885	6.29975	6.46371	6.42553	6.32395	6.25471	7.40702	7.34591
P10363	PRI1	DNA primase small subunit	63	6.22235	6.19046	6.36587	6.28181	6.37434	6.35084	6.41842	6.22121	6.43067	6.41774	6.25439	6.50066	6.47399	6.67329	5.38951	5.43444
P33442	RPS1A	40S ribosomal protein S1-A	63	6.9283	7.0546	6.75824	6.69666	6.47194	6.34383	6.22591	5.7159	6.70106	6.71846	6.61947	6.67041	5.92501	5.98243	4.81567	4.37211
P38882	UTP9	U3 small nucleolar RNA-associated protein 9	63	6.36599	6.25797	6.55843	6.40963	6.69964	6.74156	6.27915	6.04677	6.64506	6.69579	6.39498	6.46857	5.91028	5.89632	5.27798	5.35186
Q08548	ALE1	Lysophospholipid acyltransferase	63	6.5431	6.38255	6.49894	6.17225	6.32555	6.32119	5.99598	6.00904	6.41619	6.24888	6.53177	6.6729	6.33851	6.28972	5.58734	5.66609
P32895	PRS1	Ribose-phosphate pyrophosphokinase 1	63	6.42904	6.23452	6.20731	6.85734	6.19253	6.28658	6.30337	6.05338	7.01417	6.80422	6.76161	6.39176	6.06469	6.11218	5.13614	5.15118
P25605	ILV6	Acetolactate synthase small subunit, mitochondrial	63	6.03334	6.04834	6.35763	6.17489	6.28056	6.30267	6.31329	6.21565	6.20468	6.27226	6.16539	6.19352	6.67339	6.57026	6.07633	6.1178
P39990	SNU13	13 kDa ribonucleoprotein-associated protein	62	6.61103	6.70581	6.91485	6.75602	6.87859	6.72515	6.20597	5.35003	6.83118	6.88206	6.72914	6.93454	5.82219	5.99862	4.32947	4.32536
Q06488	RSC2	Chromatin structure-remodeling complex subunit RSC2	62	6.71991	6.62241	6.66272	6.50318	6.5517	6.51413	6.1848	6.01017	6.5958	6.53136	6.31149	6.57031	6.31336	6.2107	4.8745	4.82344
P89102	SEC5	Exocyst complex component SEC5	62	6.50486	6.42268	6.40291	6.64563	6.28934	6.17007	6.19338	6.04443	6.60471	6.31733	6.35656	6.1987	6.06077	6.28712	5.77798	5.72353
Q06494	YPR127W	Putative pyridoxal reductase	62	5.42601	5.52991	5.79112	5.71351	5.74017	6.01198	6.87133	7.54803	4.64135	4.53086	4.70968	4.61873	6.08911	5.65386	10.44	10.6843
Q05029	BCH1	Protein BCH1	62	6.16254	6.02776	6.23448	6.81329	6.42615	6.22396	6.53992	6.27178	5.68115	5.82314	6.01274	5.78479	6.3063	6.29756	6.68488	6.70954
Q12406	ARP7	Actin-related protein 7	62	6.36084	6.67783	6.15536	6.26052	6.33874	6.1323	6.36004	6.23685	6.51658	6.50147	6.33871	6.29892	6.16146	6.16719	5.7286	5.7646
P39729	RBG1	Ribosome-interacting GTPase 1	62	6.93216	6.88501	6.67809	6.31693	6.59775	6.28154	6.30812	6.03449	7.15144	6.81842	6.74034	6.46925	5.71522	5.78739	4.68526	4.59858
P53731	ARC35	Actin-related protein 2/3 complex subunit 2	62	5.72003	5.73436	5.88701	6.28155	6.09464	6.28696	6.5265	6.46612	5.76015	6.0148	5.75692	5.97226	6.60188	6.6209	7.18006	7.09586
Q08446	SGT1	Protein SGT1	62	5.916	6.20516	5.99547	5.89223	5.81906	6.03037	6.06989	6.87964	5.97862	6.06604	6.17201	5.90857	6.34046	6.16465	7.48395	7.07788
P40469	MET18	DNA repair/transcription protein MET18/MMS19	62	6.10605	6.03957	5.84493	6.11063	6.15138	5.89821	6.29461	6.79212	6.22956	6.01394	6.30933	6.14445	6.33112	6.00877	6.88372	6.84162
P35729	NUP120	Nucleoporin NUP120	62	6.12601	6.26655	6.11566	6.11297	6.14002	5.94408	6.13499	6.37981	6.93369	6.49028	6.71803	6.5034	6.03778	6.23557	6.0011	5.86006
Q12314	SFM1	Protein arginine N-methyltransferase SFM1	62	6.51649	6.25175	6.49208	6.16949	6.42303	6.43295	6.34605	5.95667	6.45799	6.37719	6.38494	6.42578	6.1715	6.20452	5.66146	5.72812
P21827	SRM1	Guanine nucleotide exchange factor SRM1	62	6.03602	5.96105	6.03078	6.06771	6.20343	6.02042	6.10011	6.62352	6.22981	6.08551	6.3824	6.20476	6.56819	6.47713	6.51569	6.49345
P13517	CAP2	F-actin-capping protein subunit beta	62	6.05615	6.2095	6.22512	6.19063	5.98272	6.27697	6.27475	6.23931	5.77795	6.16351	5.96736	6.16801	6.60442	6.72235	6.59559	6.54565
P28495	CAP1	F-actin-capping protein subunit alpha	62	6.1292	6.12632	5.97887	6.10125	5.99921	6.15965	6.2111	6.4348	6.26969	6.08492	6.25841	6.28619	6.83067	6.42524	6.29123	6.41325
P32799	COX13	Cytochrome c oxidase subunit 13, mitochondrial	62	6.4157	6.68792	6.88007	6.5456	6.60514	7.06238	6.51631	5.73448	6.70037	7.19687	6.50677	6.5125	5.57161	5.51348	4.80981	4.74098
Q05905	HRI1	Protein HRI1	62	4.58257	4.24235	6.56141	6.16874	6.07278	6.87357	7.47695	7.60071	7.21879	7.39883	6.00911	5.79824	4.96442	4.94181	7.34863	6.74108
P32349	RPC82	DNA-directed RNA polymerase III subunit RPC3	62	6.68347	6.55687	6.54571	6.57825	6.38193	6.39205	6.12638	6.04732	6.7017	6.7198	6.63417	6.61175	5.78546	6.00782	5.18001	5.0473
Q04013	YHM2	Citrate/oxoglutarate carrier protein	62	6.45119	6.61954	6.35216	6.52707	6.68635	6.52109	6.72421	6.38262	6.49187	6.43569	6.33919	6.48465	6.94313	6.63102	4.4292	3.98103
P22202	SSA4	Heat shock protein SSA4	61	5.09315	4.98997	5.4314	5.41629	5.46753	5.47946	6.79898	7.60973	4.15297	4.38695	4.32541	4.44775	5.7553	5.47092	12.2122	12.962
Q03653	EFR3	Protein EFR3	61	6.73524	6.88696	6.661	6.78108	6.39707	6.40529	6.15866	5.78223	6.75228	6.92229	6.7882	6.84674	5.75868	5.97641	4.74593	4.40196
P32366	VMA6	V-type proton ATPase subunit d	61	6.26305	6.44213	6.56214	6.62282	6.29025	6.28701	6.49611	6.04574	6.30346	6.61771	6.24878	6.2699	6.02494	5.95794	5.92334	5.64469
P13393	SPT15	TATA-box-binding protein	61	6.58092	6.84773	6.92151	6.98106	6.45109	6.6499	6.3346	5.65488	6.63808	6.91717	6.50076	7.20167	5.69462	5.96664	4.30832	4.35106
Q12000	TMA46	Translation machinery-associated protein 46	61	7.14719	7.06073	7.35011	6.81699	6.87823	6.797	5.83358	5.09975	7.10392	7.1441	7.1933	7.24601	5.67125	5.85018	3.52694	3.28071
P35177	SPT7	Transcriptional activator SPT7	61	6.60209	6.51681	6.29866	6.32485	6.39104	6.43013	6.05069	6.03669	6.62192	6.70832	6.58063	6.41755	6.00467	6.2215	5.46774	5.3267
Q08925	MRN1	RNA-binding protein MRN1	61	6.3024	6.55153	6.2928	6.49929	6.23662	6.16822	6.37242	6.31619	6.30972	6.56798	6.58704	6.43353	6.40764	6.35384	5.36015	5.24065
P02829	HSP82	ATP-dependent molecular chaperone HSP82	61	5.65582	5.64537	5.85171	5.82087	5.37467	5.93284	6.02417	6.83215	4.87176	5.31885	5.15891	5.77367	6.34099	6.44719	9.46413	9.48689
Q07825	FRA1	Putative Xaa-Pro aminopeptidase FRA1	61	6.06347	6.05635	6.12755	6.02233	6.13651	6.14989	6.42202	6.56555	5.77367	5.77828	5.72901	5.85257	6.49155	6.12912	7.3583	7.34383
P43603	LSB3	LAS seventeen-binding protein 3	61	6.013	6.00172	5.9485	6.27888	5.92586	5.94296	6.01924	6.42858	5.9343	6.00738	6.10179	6.26569	6.56213	6.53345	7.06664	6.96987
P32476	ERG1	Squalene monooxygenase	61	6.70214	6.82712	6.37894	6.69318	6.33033	5.77388	6.02076	6.05287	6.31799	6.6024	5.75362	5.61744	5.30805	5.2948	7.2027	7.12379
O14455	RPL36B	60S ribosomal protein L36-B	61	6.90636	6.88412	6.94956	7.04709	6.68011	6.59463	6.25966	5.65278	6.69729	6.81973	6.63706	6.79049	6.02421	6.0043	4.13555	3.91706
P38858	SOL3	6-phosphogluconolactonase 3	61	5.45518	5.55626	5.65997	5.78918	6.1312	6.25293	6.74102	6.74744	5.68554	5.70659	6.11882	5.92342	6.86703	6.48251	7.36637	7.51655
P33333	SLC1	Probable 1-acyl-sn-glycerol-3-phosphate acyltransferase	61	6.65854	6.65762	6.50644	6.33084	6.41544	6.34596	6.23845	6.19499	6.87841	6.68021	6.52475	6.51764	6.15124	6.11387	4.85868	4.92693
Q12233	ATP20	ATP synthase subunit g, mitochondrial	61	6.49603	5.94239	6.15259	6.12985	6.08442	6.34809	6.31129	6.4574	6.3095	6.4071	6.23497	6.03867	5.69644	5.8352	6.87358	6.68247
P38041	BOI1	Protein BOB1	61	6.89976	6.649	6.701	6.68262	6.58374	6.70932	6.02906	5.48141	7.35222	7.04357	6.89983	6.72948	5.94366	6.14517	4.09087	4.05929
Q12080	NOP53	Ribosome biogenesis protein NOP53	61	7.03011	6.85019	6.6536	6.8819	6.62115	6.68142	5.92763	5.63452	7.06664	7.23896	6.91464	7.05579	5.52663	5.72511	4.23997	3.95176
P32771	SFA1	S-(hydroxymethyl)glutathione dehydrogenase	61	5.56738	5.30998	5.57867	6.14844	6.17948	5.8938	6.1865	6.68989	6.18711	5.71383	6.12726	5.63287	6.46532	6.47329	7.77673	8.06946
P38130	KTR3	Probable mannosyltransferase KTR3	61	6.228	6.09302	6.12231	6.3275	6.41618	6.29591	6.13059	6.26939	6.30257	6.19067	6.15185	6.32208	6.17676	6.15253	6.40344	6.41721
P35191	MDJ1	DnaJ homolog 1, mitochondrial	61	5.94895	5.90654	5.79838	5.7947	5.79909	5.92544	5.92435	6.36845	5.74041	6.0731	5.88993	5.88934	6.04271	5.98064	8.30369	8.61427
P53010	PAN2	PAN2-PAN3 deadenylation complex catalytic subunit PAN2	61	6.60534	6.78571	6.64949	6.26271	6.38536	6.1802	6.2715	6.11914	6.44923	6.3103	6.2364	6.38271	6.27408	6.09615	5.61184	5.37984
P38523	MGE1	GrpE protein homolog, mitochondrial	61	6.87405	6.87759	6.94293	6.46541	6.76221	6.72028	6.07355	5.60152	6.61758	6.67959	6.48772	6.40774	6.22173	6.01645	4.58716	4.66448
Q08581	SLK19	Kinetochore protein SLK19	61	6.76481	6.60529	6.21906	6.11308	6.58439	6.06392	6.01214	6.05483	6.91412	6.72648	6.73839	6.5748	6.46322	6.2405	4.93751	4.98747
P61830	HHT1	Histone H3	61	6.91927	6.88657	6.78338	6.46363	6.69001	6.36932	6.63666	6.51273	6.46252	6.41669	6.15536	6.09221	6.46393	6.2693	4.47911	4.39931
P48837	NUP57	Nucleoporin NUP57	61	6.52255	6.44824	6.31624	6.49137	6.38592	6.31756	6.25366	6.30708	6.56866	6.61678	6.59506	6.42031	6.18145	6.34428	5.1682	5.06265
P22517	CMK2	Calcium/calmodulin-dependent protein kinase II	60	5.84749	5.92629	6.22845	5.73691	5.70742	6.26528	6.39524	6.46618	5.60874	5.41838	5.60406	5.57277	7.03918	6.87352	7.45871	7.85138
Q08773	ISW2	ISWI chromatin-remodeling complex ATPase ISW2	60	6.66747	6.71588	6.3251	6.55174	6.45335	6.29421	6.29948	6.13901	6.71586	6.75097	6.56532	6.39082	5.94544	6.14845	5.12989	4.907
Q06338	BCP1	Protein BCP1	60	6.69822	6.86479	6.49047	6.74379	6.44697	6.37677	5.99901	6.2496	6.76364	6.69513	6.67857	6.94481	5.78966	6.07751	4.71561	4.46546
P35176	CPR5	Peptidyl-prolyl cis-trans isomerase D	60	5.78678	5.71511	5.68384	5.38002	5.5575	6.07655	6.22547	6.31269	5.77068	5.92676	5.96559	6.04397	6.7532	6.72012	8.03277	8.04894
P38755	OSH7	Oxysterol-binding protein homolog 7	60	5.8846	5.83505	5.97177	5.99998	6.14049	6.09659	6.43445	6.63763	6.08538	6.18473	5.99118	5.93185	6.53557	6.1286	7.11329	7.02885
P53319	GND2	6-phosphogluconate dehydrogenase, decarboxylating 2	60	4.8636	4.96692	5.07564	5.31152	5.70335	5.50573	6.94696	8.50616	3.99281	3.86151	4.23396	4.07536	5.43243	5.18204	12.8491	13.4929
P38086	RDH54	DNA repair and recombination protein RDH54	60	6.81078	6.99563	6.4216	6.84352	6.56778	6.36774	6.00653	5.97106	7.34746	7.1316	6.58496	7.05927	5.94769	6.32489	3.93959	3.67988
Q06078	UTP21	U3 small nucleolar RNA-associated protein 21	60	6.94782	6.83091	6.7782	6.52476	6.7299	6.4833	6.21634	5.90937	7.00999	6.96608	6.65663	6.58986	5.65144	5.59993	4.68714	4.41831
P52891	NUP84	Nucleoporin NUP84	60	6.52594	6.68436	6.37762	6.38359	6.4815	6.359	6.15834	6.29241	6.78018	6.53834	6.2792	6.46556	5.80973	5.93003	5.41795	5.51625
P23293	SGV1	Serine/threonine-protein kinase BUR1	60	6.74616	6.38324	6.51278	6.34617	6.37254	6.35025	6.25876	5.94903	6.63836	6.67189	6.72123	6.65116	6.05255	6.169	5.11596	5.06091
P22023	KRE5	Killer toxin-resistance protein 5	60	5.86451	5.9256	5.99491	5.80705	6.1222	5.9628	6.22988	6.40354	6.03868	6.05693	6.06384	5.92805	6.81698	6.72412	7.10059	6.96032
Q00362	CDC55	Protein phosphatase PP2A regulatory subunit B	60	6.42068	6.19609	6.49449	6.41891	6.31924	6.47714	6.4383	6.03281	6.10773	5.95205	6.25414	6.27453	6.35339	6.1646	6.15148	5.94443
P46971	PMT4	Dolichyl-phosphate-mannose--protein mannosyltransferase 4	60	6.59249	6.54037	6.45537	6.52446	6.28116	6.28732	6.02681	6.14344	6.7943	6.70099	6.54141	6.72374	5.90955	5.8454	5.32713	5.30607
Q06336	GGA1	ADP-ribosylation factor-binding protein GGA1	60	5.61332	5.62962	5.83023	5.82838	5.7907	5.79952	6.16553	6.5937	5.55609	5.51102	5.41895	5.38513	6.77023	6.27692	8.91343	8.91724
P38820	UBA4	Adenylyltransferase and sulfurtransferase UBA4	60	6.17397	6.18483	6.07183	5.85745	6.1866	6.05591	6.26294	6.66864	5.79509	5.89454	6.10812	6.17472	6.63822	6.69885	6.57989	6.64841
P32380	SPC110	Spindle pole body component 110	60	6.47131	6.72464	6.5017	6.23295	6.37468	6.2565	6.18034	6.25472	6.44103	6.92504	6.46227	6.33754	6.15569	6.65484	5.10231	4.92443
P38197	YBL036C	Pyridoxal phosphate homeostasis protein	60	6.53382	6.54102	6.65248	6.14509	6.68587	6.72665	6.52712	5.61804	6.45861	6.4494	6.66608	6.58207	6.661	6.67127	4.41393	4.66755
P22213	SLY1	Protein SLY1	60	6.54514	6.39283	6.35213	5.98386	6.25136	6.21914	6.43786	6.03042	6.43844	6.39337	6.08949	6.36667	6.21054	6.0148	6.16926	6.10468
P53072	TAN1	tRNA acetyltransferase TAN1	60	6.50002	6.21796	6.41291	6.27299	6.45801	6.52187	6.55672	6.53718	6.34191	6.27612	6.38846	6.13821	5.98623	6.11402	5.64656	5.63084
Q12032	AIM41	Altered inheritance of mitochondria protein 41, mitochondrial	60	6.20968	6.35349	6.04771	6.14274	6.20725	6.37074	6.62758	6.54165	6.13004	6.07988	5.98665	6.06872	6.41625	6.57527	5.81776	6.42459
Q06632	CFT1	Protein CFT1	60	6.21988	6.18744	6.22648	6.22539	6.43277	6.07919	6.29849	6.49893	6.26746	6.36417	6.26245	6.26527	6.25827	5.93821	6.41144	6.06417
P53301	CRH1	Probable glycosidase CRH1	60	5.5771	5.62069	5.67006	5.7095	6.17725	5.92218	6.8288	7.06546	5.61653	5.65117	5.82374	5.65908	7.19428	7.32832	6.90971	7.24614
P21375	OSM1	Fumarate reductase 2	59	5.95963	6.04609	5.87195	6.09716	6.02244	6.16794	6.29973	6.81123	5.84905	5.80523	5.95279	5.85523	6.46144	6.40187	7.2191	7.17911
P36022	DYN1	Dynein heavy chain, cytoplasmic	59	6.09506	6.08885	5.89667	5.92548	5.79717	5.65276	6.26954	6.64606	7.0801	6.17939	6.38124	6.31095	6.97613	6.72051	6.00197	5.97812
P25808	SPB4	ATP-dependent rRNA helicase SPB4	59	6.84622	7.04657	6.79995	6.71622	6.67058	6.70916	6.15281	6.20757	6.68947	6.86909	6.58059	6.53159	5.91535	6.161	4.29711	3.80672
P32364	SMY1	Kinesin-related protein SMY1	59	6.33736	6.19288	6.24867	6.2493	6.29994	5.99658	6.28904	6.12063	6.74296	6.58742	6.5124	6.43541	6.24355	6.14646	5.91175	5.68566
Q92331	VPS5	Vacuolar protein sorting-associated protein 5	59	6.266	6.19749	6.33675	6.24552	6.18376	6.09802	6.10968	6.38914	6.28545	6.26054	6.31902	6.17739	6.11207	6.14794	6.45732	6.41391
P33332	SEC3	Exocyst complex component SEC3	59	6.47588	6.29469	6.50908	6.62439	6.3138	6.27138	6.23715	5.83833	6.46486	6.38866	6.44686	6.50482	5.94096	6.10832	5.91479	5.66602
P52893	ALT1	Probable alanine aminotransferase, mitochondrial	59	5.73432	5.69187	5.94106	6.12848	5.94079	6.24134	6.47235	6.34763	5.81696	6.04121	5.66277	5.62355	6.18776	6.11474	7.80065	8.25453
P47119	HAM1	Inosine triphosphate pyrophosphatase	59	6.10107	5.88822	6.14813	6.12571	6.41974	6.43839	6.3121	6.3222	5.95106	6.12986	6.33494	6.42444	6.60524	6.8253	6.03449	5.93911
Q99383	HRP1	Nuclear polyadenylated RNA-binding protein 4	59	6.96113	6.76071	6.65077	6.67499	6.42753	6.19552	5.74728	5.35256	7.15015	7.22587	7.25415	6.75804	5.89256	5.81321	4.6556	4.47993
P50085	PHB2	Prohibitin-2	58	5.96039	6.07042	5.80374	5.99603	5.73129	5.66499	6.0529	6.67095	6.06375	5.977	5.92302	5.94479	6.13607	5.91899	8.05867	8.02702
P40340	YTA7	Tat-binding homolog 7	58	6.14165	6.33735	6.41196	6.26789	6.28664	6.18076	5.96932	6.27689	6.32665	6.20912	6.40265	6.19907	6.19751	6.34016	6.60452	5.84784
P38080	AKL1	Serine/threonine-protein kinase AKL1	58	5.96259	5.8565	5.79393	5.79049	5.8823	5.9961	6.21669	6.15304	6.11107	5.8761	6.22156	5.95167	6.45277	6.5399	7.39412	7.80115
Q12443	RTN2	Reticulon-like protein 2	58	5.95698	6.25896	6.29497	6.11536	5.39494	6.0701	5.95264	6.71507	4.76415	4.98201	4.6769	4.72573	5.54016	4.80108	10.9889	10.762
P53141	MLC1	Myosin light chain 1	58	9.5923	9.32255	5.33389	4.8459	6.73978	4.42298	4.72971	5.41995	4.68306	3.55913	4.47791	4.52241	8.1483	7.97087	8.07022	8.16103
Q01560	NPL3	Nucleolar protein 3	58	6.51215	6.2761	6.26679	6.23695	6.29742	6.09741	6.01511	5.91005	6.73734	6.50639	6.2487	5.98711	5.78906	5.92157	6.65899	6.53887
P38875	GPI16	GPI transamidase component GPI16	58	6.07652	6.26665	6.09271	6.05479	6.1602	6.20144	6.31661	6.54013	6.17866	6.01744	6.23421	6.22428	6.50989	6.31795	6.40803	6.40049
Q05468	RQC1	Ribosome quality control complex subunit 1	58	6.56989	6.62768	6.60613	6.45736	6.68196	6.54012	6.35074	6.17179	6.669	6.36642	6.47829	6.72091	6.02332	6.28262	4.77721	4.67656
O13297	CET1	mRNA-capping enzyme subunit beta	58	6.50409	6.32715	6.3112	6.31073	6.12975	6.11002	6.01595	6.29272	6.35067	6.34638	6.39492	6.40019	6.28712	6.20181	6.17376	5.84354
P38339	RGD1	RHO GTPase-activating protein RGD1	58	5.98834	5.99176	6.20314	6.31216	6.3515	6.23879	6.37571	6.31104	6.03171	6.17415	6.15694	6.04385	6.23452	6.2481	6.65976	6.67853
P42941	SER2	Phosphoserine phosphatase	58	6.16481	5.91287	6.09058	6.0791	6.27885	6.20612	6.4239	6.36313	6.17536	6.14395	6.36076	6.45334	6.49646	6.48258	6.09852	6.26968
Q01217	ARG5,6	Protein ARG5,6, mitochondrial	58	4.61629	4.83252	5.02687	5.28039	5.26665	5.26338	7.38911	7.24547	4.89041	5.05655	5.36844	5.31087	10.7675	10.2974	6.39682	6.99129
Q05580	HEL2	E3 ubiquitin-protein ligase HEL2	58	6.58546	6.65404	6.55043	6.54701	6.60548	6.4497	6.27535	5.69149	6.49457	6.63582	6.74354	6.51556	6.01105	6.07068	5.07108	5.09873
P38793	TRM5	tRNA (guanine(37)-N1)-methyltransferase	58	6.31947	6.55875	6.49375	6.60683	6.51749	6.42521	6.2084	6.06428	6.61674	6.60162	6.46751	6.40435	5.99974	6.05477	5.46807	5.19303
Q12038	SRO7	Lethal(2) giant larvae protein homolog SRO7	58	6.19253	6.22853	6.1538	6.15536	6.35583	6.29431	6.33816	6.26759	6.44446	6.26935	6.15117	6.17633	6.12354	6.00596	6.3968	6.44628
Q06142	KAP95	Importin subunit beta-1	58	6.23723	6.3901	6.44383	6.32148	6.2152	6.01798	6.13223	6.05153	6.18507	6.28119	5.94292	6.16136	6.0357	5.81486	6.81516	6.95416
P47001	CIS3	Cell wall mannoprotein CIS3	57	6.97314	7.07442	6.37873	6.57565	6.19339	6.03987	5.96862	6.15996	6.59291	6.59746	6.31566	6.406	5.91407	6.07288	5.32086	5.41638
P40527	NEO1	Probable phospholipid-transporting ATPase NEO1	57	6.42103	6.67429	6.32971	6.32689	6.38851	6.05103	6.27054	6.14272	6.54647	6.23734	6.48949	6.58383	6.47902	6.35012	5.38471	5.32429
Q12125	GET4	Golgi to ER traffic protein 4	57	5.96845	6.18792	6.1166	6.26604	6.29518	6.3967	6.43662	6.3896	6.01402	6.16501	6.15493	6.0797	6.14997	6.45223	6.3851	6.54193
P38225	FAT1	Very long-chain fatty acid transport protein	57	6.36232	6.41214	6.07389	6.13126	6.06665	6.10673	6.2423	6.31693	6.39856	6.30569	6.37081	6.27108	6.35319	6.18517	6.26718	6.1361
P38798	NMD2	Nonsense-mediated mRNA decay protein 2	57	6.60511	6.60296	6.52662	6.49134	6.49915	6.19928	6.02155	6.23284	6.56121	6.41567	6.38006	6.5041	6.09275	6.13704	5.26789	5.46242
Q01163	RSM23	37S ribosomal protein S23, mitochondrial	57	7.06329	6.94822	6.97149	6.58037	6.52705	6.68111	5.86851	5.59756	7.11644	6.91274	6.53044	6.57005	5.60779	5.8002	4.7644	4.46031
Q03088	SVL3	Styryl dye vacuolar localization protein 3	57	6.35351	6.3427	6.5194	6.42193	6.26389	6.40172	6.20779	5.94572	6.28024	6.3913	6.54416	6.53466	6.10933	6.12126	5.70003	5.86235
P39929	SNF7	Vacuolar-sorting protein SNF7	57	6.51188	6.54231	6.44578	6.4067	6.5603	6.30495	6.36186	6.27883	6.69245	6.51886	6.40504	6.27982	6.65982	6.27601	4.8579	4.89749
P40533	TED1	Protein TED1	57	5.99628	6.12352	5.90352	5.96874	6.10884	5.99841	6.29654	6.32165	6.27274	6.25288	6.24721	6.02907	6.56311	6.53583	6.63945	6.74222
Q01159	CEG1	mRNA-capping enzyme subunit alpha	57	6.42918	6.04046	6.352	6.1373	6.25949	5.97278	6.11739	6.42329	6.51772	6.09218	6.30713	6.2388	6.20924	6.10763	6.49762	6.29779
P19358	SAM2	S-adenosylmethionine synthase 2	57	6.03834	6.00489	6.41849	5.75185	6.07732	6.51052	6.02593	6.12584	6.07872	5.90393	6.25955	6.35655	6.641	6.80793	6.39398	6.60515
P15873	POL30	Proliferating cell nuclear antigen	57	6.12931	6.15878	6.4336	6.43243	6.31993	6.37174	6.09443	5.87412	6.14672	6.52184	6.44193	6.36517	6.10049	6.32704	6.16077	6.1217
Q05946	UTP13	U3 small nucleolar RNA-associated protein 13	57	6.26737	6.18711	6.52636	6.50935	6.28298	6.37427	6.38627	6.63698	6.48389	6.36102	6.14675	6.25279	5.73992	5.99574	5.91791	5.93128
P38286	IFA38	Very-long-chain 3-oxoacyl-CoA reductase	57	6.01955	6.09161	6.21616	6.35936	6.30296	6.03934	6.43341	6.51621	5.92566	5.69149	6.0158	5.82281	6.22997	6.29651	6.92989	7.10925
P53741	BRE5	UBP3-associated protein BRE5	57	6.55413	6.61581	6.51035	6.35095	6.41005	6.34901	6.11023	5.64199	6.77935	6.84558	6.86742	6.70467	6.1994	6.4725	4.84226	4.74629
Q06493	YLH47	LETM1 domain-containing protein YLH47, mitochondrial	57	6.63859	6.3968	6.58874	6.42767	6.21482	6.13469	5.98888	6.21171	6.99505	6.62163	6.6304	6.43576	5.81326	6.10079	5.44893	5.35227
Q05881	YLR287C	Uncharacterized protein YLR287C	57	6.64086	6.49862	6.25961	6.46526	6.49434	6.45419	6.16982	6.02013	6.81907	6.78224	6.54071	6.78193	6.03525	6.06987	5.04635	4.92173
P38732	EFM1	Protein-lysine N-methyltransferase EFM1	57	6.38619	6.52304	6.35127	6.70864	6.60548	6.19262	6.26133	6.29664	6.75044	6.62643	6.22082	6.39229	5.90752	5.73797	5.42506	5.61428
P38244	PFF1	Vacuolar membrane protease	57	6.62729	6.55732	6.44771	6.66486	6.59312	6.36106	6.54837	6.12618	6.87894	6.78762	6.33926	6.42119	5.95921	5.87742	4.61654	5.1939
P47039	BNA3	Probable kynurenine--oxoglutarate transaminase BNA3	56	5.86684	5.94554	5.99769	6.08005	5.91255	6.21033	6.27047	6.58162	5.53876	5.79182	5.76257	5.79889	7.03654	6.71773	7.1227	7.36589
P08539	GPA1	Guanine nucleotide-binding protein alpha-1 subunit	56	6.43843	6.58916	6.40221	6.57408	6.35258	6.48042	6.29925	5.75055	6.189	6.64006	6.28617	6.47673	5.96978	6.11345	5.69126	5.74688
P07285	TRP4	Anthranilate phosphoribosyltransferase	56	6.31856	6.15704	6.3242	6.5515	6.34831	6.52361	6.33536	6.20389	6.43289	6.28843	6.1694	6.14867	6.93209	6.58189	5.28657	5.39759
P53114	NUT1	Mediator of RNA polymerase II transcription subunit 5	56	6.3202	6.18098	6.28134	6.35844	6.21065	6.11181	6.32584	6.32986	6.65224	6.30022	6.34278	6.26916	6.06138	6.129	6.11245	6.01365
P39538	UBP12	Ubiquitin carboxyl-terminal hydrolase 12	56	6.39867	6.36375	6.24238	5.97411	6.30688	6.21775	6.23119	6.27378	6.55215	6.50746	6.29176	6.30573	5.88626	5.94148	6.10833	6.39832
P38323	MCX1	ATP-dependent clpX-like chaperone, mitochondrial	56	6.46571	6.38963	6.31167	6.2404	6.20581	6.09732	6.29289	6.28113	6.5236	6.53754	6.33503	6.36373	6.46593	6.16134	5.697	5.63127
P10664	RPL4A	60S ribosomal protein L4-A	56	7.36704	7.26875	7.45288	7.12748	6.80621	6.88809	5.49659	3.82738	8.06395	8.23873	8.15614	8.02186	5.30448	5.51456	2.31265	2.1532
Q00816	REG1	Resistance to glucose repression protein 1	56	6.46086	6.56512	6.42946	6.29148	6.44219	6.28176	5.89215	5.75456	6.59382	6.69337	6.77644	6.80179	6.65107	6.34701	5.00702	5.01189
P00447	SOD2	Superoxide dismutase [Mn], mitochondrial	56	5.49832	5.47792	5.28523	5.795	5.73985	5.71051	6.48449	6.80458	5.04822	5.26129	5.25353	4.96286	6.04639	5.7822	10.3763	10.4734
P46677	TAF1	Transcription initiation factor TFIID subunit 1	56	6.52243	6.39502	6.63303	6.41874	6.25995	6.32714	6.53516	6.07013	6.4521	6.38062	6.49664	6.40332	6.08324	6.28714	5.34568	5.38966
P38237	UBP14	Ubiquitin carboxyl-terminal hydrolase 14	56	6.0981	5.75298	6.07847	6.25348	6.20262	6.0851	6.34611	6.36707	6.3195	5.86442	5.96847	6.04688	6.38773	6.37606	6.88984	6.96315
Q05775	HCR1	Eukaryotic translation initiation factor 3 subunit J	56	6.53928	6.41953	6.65124	6.59597	6.56551	6.78234	6.24639	5.66703	6.62089	6.84907	6.65825	6.58682	6.31622	6.36256	4.43506	4.70383
P40486	SHQ1	Protein SHQ1	56	6.54279	6.56806	6.18792	6.32093	6.54104	6.34406	6.16798	6.30911	6.83988	6.50105	6.46545	6.39911	6.04254	5.90726	5.47512	5.3877
Q03048	COF1	Cofilin	56	5.8661	6.00824	5.96598	6.31615	5.94954	6.298	6.21474	6.33062	5.47477	5.8156	6.04523	6.07222	6.678	6.6745	7.16861	7.12168
P48234	ENP2	Ribosome biogenesis protein ENP2	56	6.625	6.68073	6.56524	6.41482	6.44461	6.56273	6.0366	6.06176	6.99251	6.88937	6.70603	6.75469	5.73577	5.99849	4.76985	4.76178
P43596	IOC3	ISWI one complex protein 3	56	5.91906	6.06256	6.47723	6.71438	6.27708	6.36055	6.39901	6.44421	6.16356	6.08422	6.37431	6.4324	6.27804	6.46457	5.84749	5.70133
P11938	RAP1	DNA-binding protein RAP1	56	6.7308	6.59347	6.51176	6.35224	6.37047	6.33162	5.76355	5.82249	6.79399	6.23726	6.81556	6.72493	6.02327	5.91707	5.56582	5.44569
P53844	PDR17	Phosphatidylinositol transfer protein PDR17	56	5.67031	5.78822	5.85126	6.12687	6.00792	6.15127	6.36413	6.65019	5.89397	6.14466	5.9932	5.9814	6.86124	6.88871	6.62124	7.00542
P53954	ALG11	GDP-Man:Man(3)GlcNAc(2)-PP-Dol alpha-1,2-mannosyltransferase	56	5.79048	6.2088	5.99415	6.37886	6.01468	5.9687	6.23867	6.35619	6.15871	6.30594	6.26454	6.31184	6.53004	6.35798	6.47347	6.64694
Q07451	YET3	Endoplasmic reticulum transmembrane protein 3	56	5.75316	5.68576	5.94647	5.68374	6.12656	6.1055	6.26553	6.14725	5.81828	5.60855	6.17495	6.43983	6.47433	6.60655	7.60752	7.556
P38353	SSH1	Sec sixty-one protein homolog	56	6.48681	6.53267	6.1043	6.26019	6.15146	5.87278	5.92503	6.38508	6.85768	6.50747	6.57176	6.57057	6.38081	5.99043	5.75971	5.64327
P15436	POL3	DNA polymerase delta catalytic subunit	56	6.46119	6.26822	6.18052	6.46499	6.374	6.11543	6.16077	6.17555	6.89289	6.3235	6.57903	6.60726	6.03194	6.17157	5.69148	5.50166
P40012	HEM14	Protoporphyrinogen oxidase	56	5.80534	5.79193	5.85503	6.30877	5.815	5.51086	6.09189	6.3921	5.85986	6.0267	5.78509	5.94763	6.53595	6.39033	7.7505	8.13303
P10507	MAS1	Mitochondrial-processing peptidase subunit beta	56	6.48285	6.29461	6.24363	6.04008	5.94639	6.14416	5.90434	6.20413	6.61787	6.34182	6.19866	5.90643	6.00428	5.84036	7.31695	6.51342
Q06146	YLR257W	Uncharacterized protein YLR257W	56	7.63768	7.6738	6.7471	6.50735	6.56587	6.5804	4.92607	4.41831	6.61817	6.52782	7.71219	7.73296	6.76203	6.59629	3.50485	3.48911
P53890	BNI5	Bud neck protein 5	56	7.14141	6.95115	6.74598	6.5435	6.76631	6.12986	5.40497	5.09416	7.19309	7.24562	7.47995	7.37719	6.36526	6.11772	3.84943	3.5944
Q06205	FPR4	FK506-binding protein 4	56	6.8999	6.95372	6.84856	6.68235	6.64522	6.36918	5.88758	5.70241	6.30095	6.69807	6.25901	6.73719	5.48976	5.92802	5.40874	5.18934
Q08979	KEL3	Kelch repeat-containing protein 3	56	6.2681	6.36703	6.23327	6.2526	6.30695	6.32801	6.22094	6.13619	6.62339	6.67281	6.37221	6.35633	6.21655	5.97962	5.8024	5.86359
P28625	YIM1	Protein YIM1	56	5.75258	5.70082	5.81429	5.82671	5.94248	5.9332	6.03034	6.45794	6.04071	5.87434	5.76952	5.7503	6.38884	6.38699	8.2012	8.12972
P40008	FMP52	Protein FMP52, mitochondrial	55	5.44689	5.1986	5.3459	5.38767	5.59683	5.66315	6.17963	6.77017	5.37662	5.30704	5.6427	5.77411	6.67866	6.70603	9.26488	9.66113
P46675	STU2	Protein STU2	55	6.9132	6.73703	6.47313	6.18476	6.47376	6.26667	5.9349	5.89415	7.01925	6.70277	6.78389	6.47534	6.40204	6.03695	4.81111	4.89104
P14922	CYC8	General transcriptional corepressor CYC8	55	6.51909	6.5017	6.55471	6.31656	6.46798	6.36399	6.27522	6.12637	6.38348	6.46048	6.44069	6.27568	5.94331	5.93431	5.66077	5.77565
P33311	MDL2	ATP-dependent permease MDL2, mitochondrial	55	6.01783	6.10272	5.85992	6.00109	6.11363	5.87109	6.47641	6.86658	6.24474	6.23529	6.16107	6.10326	6.50728	6.32639	6.59457	6.51812
P36126	SPO14	Phospholipase D1	55	6.1886	6.42048	6.07844	6.12381	6.16892	6.10438	5.94234	6.07383	6.79902	6.92163	6.6149	6.42536	5.95803	6.23971	6.0625	5.87806
Q08421	ETT1	Enhancer of translation termination 1	55	6.21113	6.3592	6.78463	6.89483	6.39294	6.76961	6.83432	5.74315	6.43301	6.99754	6.20797	6.42252	6.29265	6.23734	4.78166	4.6375
P38903	RTS1	Serine/threonine-protein phosphatase 2A 56 kDa regulatory subunit delta isoform	55	5.83492	6.01256	6.35976	6.34713	6.18422	6.42933	6.20552	6.02471	6.02382	6.32966	6.36333	6.37647	6.45072	6.4072	6.37586	6.27479
P40055	UTP7	U3 small nucleolar RNA-associated protein 7	55	7.13408	6.95584	6.89645	6.73423	6.76088	6.72398	5.90601	5.47425	7.13487	7.05611	6.97655	6.97799	6.06212	5.93759	3.65902	3.61003
P33314	BUD2	Inhibitory regulator protein BUD2/CLA2	55	6.24258	6.29181	6.23566	6.11211	6.1153	6.15664	5.92689	6.16568	6.46513	6.55294	6.50152	6.47374	6.23875	6.64414	5.87369	6.00342
P48524	BUL1	Ubiquitin ligase-binding protein BUL1	55	6.02789	6.10405	5.94531	6.13225	6.20247	6.22226	6.45466	6.34585	6.37082	6.32075	6.46952	6.30001	6.40547	6.70836	6.12915	5.86117
P27801	PEP3	Vacuolar membrane protein PEP3	55	6.53795	6.59291	6.62769	6.48028	6.28737	6.16377	6.43431	6.12532	6.35374	6.52223	6.21837	6.43973	6.0225	6.12368	5.63364	5.4365
Q05359	ERP1	Protein ERP1	55	6.20836	6.28424	5.82175	5.97917	6.03987	5.74773	6.11443	6.40592	6.49134	6.24767	6.36683	6.26385	6.18751	6.02831	6.79271	7.02031
P40094	COG3	Conserved oligomeric Golgi complex subunit 3	55	6.41302	6.27497	6.42069	6.23253	6.17436	6.27058	6.24022	6.58197	6.23639	6.34752	6.29362	6.26753	6.10661	6.10722	6.03527	5.9975
P23180	AIM17	Probable oxidoreductase AIM17	55	5.66825	6.12439	6.11538	6.10591	5.79838	6.37375	6.59584	7.18514	4.60037	4.86419	4.75918	4.48233	6.22002	5.75111	9.58083	9.77494
P38691	KSP1	Serine/threonine-protein kinase KSP1	55	6.05309	6.12423	6.16761	5.96465	5.92243	5.98636	6.04656	6.1666	6.43758	6.18218	6.27325	6.2643	6.35292	6.04534	7.11266	6.90022
Q12453	CEX1	Cytoplasmic export protein 1	55	6.09287	6.19926	6.02001	5.86795	5.98461	5.77124	6.1837	6.76802	6.18832	5.9804	6.15657	6.1731	6.1135	5.99275	7.20802	7.29969
P38254	PBY1	Probable tubulin--tyrosine ligase PBY1	55	6.43456	6.56409	6.27078	6.40825	6.23527	6.12548	6.09311	6.1674	6.33979	6.53445	6.14671	6.27079	5.90835	6.05566	6.20614	6.23918
Q12234	RUD3	GRIP domain-containing protein RUD3	55	6.33988	6.29272	6.494	6.37417	6.41319	6.46323	6.25002	6.22648	6.02086	6.56081	6.15827	6.34549	6.43462	6.40843	5.42938	5.78843
P25618	CWH43	Protein CWH43	55	6.14838	6.22704	5.92114	6.30071	6.06466	5.77631	6.48341	6.48938	6.65859	6.49843	6.34627	6.4055	6.31799	6.01248	6.24517	6.10456
P47117	ARP3	Actin-related protein 3	55	5.86684	5.87088	5.94903	5.94967	5.87675	6.0976	6.43298	6.32049	5.74484	5.90833	6.00113	5.99207	6.64727	6.67671	7.3314	7.334
P40580	IRC24	Benzil reductase ((S)-benzoin forming) IRC24	54	6.02159	5.76393	5.94399	5.95694	5.93515	5.96975	6.20552	6.42104	5.96601	6.0514	5.95332	5.77742	6.55159	6.39899	7.34742	7.73593
P32600	TOR2	Serine/threonine-protein kinase TOR2	54	6.45415	6.35398	6.18146	6.39592	6.10266	5.9794	6.20512	6.16185	6.47734	6.66867	6.49492	6.51026	6.34822	6.49781	5.58395	5.58428
P36516	MRPL3	54S ribosomal protein L3, mitochondrial	54	6.70713	7.1088	6.72855	6.55371	6.34984	6.60066	5.9439	5.94683	6.78675	6.69877	6.23479	6.38562	5.87085	5.79524	5.13191	5.15665
P40961	PHB1	Prohibitin-1	54	6.43857	6.40859	5.96856	5.80504	5.9173	6.00255	5.77525	6.41753	6.07091	6.15399	5.89211	5.87937	6.02671	6.07563	7.66722	7.50068
Q02875	SYH1	SMY2 homolog 2	54	6.70527	6.77636	6.71024	6.59317	6.44102	6.41954	5.97539	5.48324	7.21033	7.07241	6.87005	6.82285	6.1199	6.15414	4.44838	4.19771
P18962	DAP2	Dipeptidyl aminopeptidase B	54	5.94969	6.11863	5.89389	6.21093	5.85701	5.9828	6.1699	6.14786	6.19246	5.9922	5.9965	5.75811	6.19983	6.21552	7.53739	7.77729
P04821	CDC25	Cell division control protein 25	54	6.26471	6.33988	6.19087	6.33998	6.34217	6.41364	6.35368	6.33931	6.41454	6.39062	6.22401	6.41553	6.41921	6.30667	5.69197	5.55321
P54730	UBX4	UBX domain-containing protein 4	54	6.26669	6.39762	6.31058	6.33464	6.24014	6.3304	6.33075	6.19396	6.18878	6.30721	6.55745	6.67288	6.91971	7.13608	4.91866	4.89445
P53111	ARI1	NADPH-dependent aldehyde reductase ARI1	54	4.8908	4.93835	5.56673	5.41643	5.77083	5.93936	6.14668	6.73184	5.14487	5.33074	6.0836	6.21787	9.01222	9.48823	6.47735	6.84411
P31374	PSK1	Serine/threonine-protein kinase PSK1	54	6.18406	6.23817	6.10558	6.11013	5.90086	6.09301	6.19627	6.60166	6.25774	6.11911	5.62928	5.79686	6.39777	5.99243	7.1106	7.26646
P17891	CLC1	Clathrin light chain	54	6.98283	7.53048	5.12489	5.3729	6.0917	5.17364	3.80658	4.74863	5.55087	5.41849	8.08637	8.08119	7.64849	7.72883	6.34984	6.30426
P41697	BUD6	Bud site selection protein 6	54	6.56043	6.73649	6.5816	6.38531	6.42281	6.54564	6.00347	5.91704	6.77269	6.79011	6.56709	6.71454	6.31286	6.17864	4.90757	4.6037
P22936	APN1	Apurinic-apyrimidinic endonuclease 1	54	5.47725	5.64014	5.89883	5.40819	5.76302	5.83841	6.29713	6.4221	6.36514	6.31984	6.45375	6.02843	6.64469	6.67374	7.41059	7.35876
Q01329	PTA1	Pre-tRNA-processing protein PTA1	54	6.48822	6.48434	6.39851	6.48961	6.59165	6.39439	6.36564	6.35694	6.45016	6.58933	6.51917	6.46956	6.25923	6.14163	4.993	5.00863
P14747	CMP2	Serine/threonine-protein phosphatase 2B catalytic subunit A2	54	6.13605	6.19366	6.48897	6.11934	6.24036	6.39383	6.40861	5.74193	6.20718	6.35547	6.3695	6.613	7.04865	6.75492	5.53113	5.3974
P03871	REP1	Partitioning protein REP1	54	6.04676	6.10963	6.20822	6.06464	6.0449	6.01185	5.92146	5.87145	7.07896	6.91984	6.83492	6.90462	6.18497	6.46485	5.74582	5.58713
P46951	YPP1	Cargo-transport protein YPP1	54	6.21727	6.4996	6.23506	6.33487	6.50805	6.36788	6.13009	6.28156	6.60318	6.43196	6.35847	6.57243	6.20322	6.06617	5.65831	5.53188
P25632	RSC6	Chromatin structure-remodeling complex protein RSC6	54	6.72528	6.86454	6.66131	6.82605	6.47309	6.31368	6.22642	6.1659	6.29274	6.55083	6.49658	6.27493	6.26921	6.09846	4.91368	4.8473
P53063	RAI1	Decapping nuclease RAI1	54	6.24626	6.12967	6.36374	6.59094	6.48918	6.44468	6.31751	6.15261	6.55105	6.54961	6.23413	6.57462	6.22893	6.11233	5.60541	5.40933
P40517	YRB2	Ran-specific GTPase-activating protein 2	54	6.61767	6.50358	6.59906	6.42266	6.39766	6.44815	5.84283	5.62299	6.76027	6.78366	6.88681	6.70422	6.21283	6.26526	4.99818	4.93415
P42942	YGR210C	Uncharacterized GTP-binding protein YGR210C	54	6.44381	6.4597	6.5324	6.34312	6.54635	6.50829	6.20977	5.79776	6.70598	6.81688	6.52786	6.57564	5.88714	5.9254	5.4003	5.31961
P23724	PRE7	Proteasome subunit beta type-6	54	6.20064	6.17613	5.99893	5.97813	6.02945	6.19383	6.26268	6.51233	6.16441	6.05664	6.31004	6.35256	6.62541	6.76255	6.14798	6.22829
P46959	GCD14	tRNA (adenine(58)-N(1))-methyltransferase catalytic subunit TRM61	54	6.62206	6.40286	6.54937	6.41678	6.38441	6.17912	6.23933	5.98876	6.80525	6.80133	6.72452	6.60139	6.24311	5.85322	5.02759	5.16091
P29468	PAP1	Poly(A) polymerase	54	6.086	6.16428	6.19885	6.29572	6.19883	6.10787	6.2634	6.49684	6.59381	6.33574	6.47767	6.37389	5.96015	5.99882	6.45297	5.99515
Q12102	CFT2	Cleavage factor two protein 2	54	6.14533	6.39995	6.57695	6.2496	6.34501	6.34173	6.3326	6.51575	6.50263	6.42015	6.3342	6.28972	6.0622	5.831	5.92077	5.7324
P49435	APT1	Adenine phosphoribosyltransferase 1	54	6.4252	6.39994	6.54229	7.14478	6.58115	6.31358	6.22765	6.65043	6.55154	6.33168	6.51499	6.3381	5.7198	5.77186	5.21824	5.26875
Q99316	MPD2	Protein disulfide isomerase MPD2	54	6.38472	6.41839	6.32127	6.37796	6.13834	6.43121	6.29114	6.1877	6.154	6.48232	6.32146	6.33476	6.09904	6.16651	5.81718	6.07402
Q04228	UBX2	UBX domain-containing protein 2	53	6.29384	6.27176	6.32581	6.17505	6.2198	6.09042	6.44149	6.54062	6.5089	6.12565	6.12993	6.24155	6.33398	6.57073	5.88143	5.84905
P21147	OLE1	Acyl-CoA desaturase 1	53	7.04462	7.25561	7.27056	6.77307	6.87887	7.24399	6.06476	5.4605	7.46726	6.98655	6.8523	6.85818	5.20727	5.33408	3.75205	3.55035
P19263	RGR1	Mediator of RNA polymerase II transcription subunit 14	53	6.57014	6.68248	6.41229	6.38621	6.36265	6.44216	6.0216	6.22095	6.70773	6.5883	6.4576	6.77165	6.05388	6.04682	5.14416	5.13139
Q06678	MRPL35	54S ribosomal protein L35, mitochondrial	53	6.6579	6.77446	6.76767	6.6622	6.23846	6.4612	5.89409	6.20157	6.74935	6.78123	6.24015	6.10806	5.51897	5.7216	5.49953	5.72357
P53125	ITC1	Imitation switch two complex protein 1	53	6.11838	5.95197	6.24466	5.96564	6.38268	5.88833	6.82372	6.42324	6.88809	6.27424	6.51563	5.85283	6.34016	5.96048	6.31341	6.05654
P12684	HMG2	3-hydroxy-3-methylglutaryl-coenzyme A reductase 2	53	6.18041	6.20141	6.1864	6.14909	5.93587	5.90931	6.43198	6.23041	6.11514	6.09212	6.19501	6.22108	6.59699	6.26764	6.51765	6.7695
P25340	ERG4	Delta(24(24(1)))-sterol reductase	53	6.36259	6.13325	6.47703	5.9578	6.70551	6.45786	6.33766	6.65064	6.45578	6.1211	6.63964	6.65824	6.55851	6.38823	5.12765	4.96851
Q03497	STE20	Serine/threonine-protein kinase STE20	53	6.86587	6.79839	6.63419	6.76467	6.73821	6.39893	6.1005	5.67063	6.62577	6.92763	6.82142	6.98882	5.95448	5.97021	4.42714	4.31313
P01120	RAS2	Ras-like protein 2	53	6.56571	6.41862	6.5975	6.41562	6.1533	6.47347	5.87602	5.88146	6.47732	6.36434	6.53275	6.20057	5.95362	6.3285	5.90826	5.85292
P20604	SIT4	Serine/threonine-protein phosphatase PP1-1	53	5.71341	5.69893	6.01657	6.0212	6.25943	6.14365	6.23868	6.67399	6.13654	5.90579	6.16128	5.89345	6.51861	6.31117	7.18725	7.12004
P43612	SAP155	SIT4-associating protein SAP155	53	6.18425	6.15374	6.05514	6.20403	6.0775	6.11838	6.16484	6.5597	5.81927	5.95704	6.03422	5.97255	6.06397	6.36492	7.12446	7.14598
P38873	KOG1	Target of rapamycin complex 1 subunit KOG1	53	6.14474	6.30313	6.5472	6.3374	6.39392	6.20469	6.16369	6.09836	6.95098	6.514	6.35647	6.23978	6.23871	6.20436	5.48644	5.81613
P21801	SDH2	Succinate dehydrogenase [ubiquinone] iron-sulfur subunit, mitochondrial	53	5.48885	5.47394	5.74719	5.5272	5.81586	6.15264	6.31911	7.0671	5.35355	5.17575	4.86405	5.02935	5.54948	5.71284	10.3049	10.4182
P53941	IMP4	U3 small nucleolar ribonucleoprotein protein IMP4	53	6.94904	7.00426	6.6072	6.75427	6.38662	6.22156	6.15328	5.89571	7.11011	7.04367	6.90772	6.71608	5.76466	5.8539	4.37571	4.2562
P41814	GCD10	tRNA (adenine(58)-N(1))-methyltransferase non-catalytic subunit TRM6	53	6.49769	6.16336	6.41602	6.71026	6.39107	6.33396	6.37606	6.34384	7.11146	6.54069	6.84513	6.38165	5.88339	5.73797	5.15648	5.11096
P53946	ARP5	Actin-related protein 5	53	6.35019	6.37203	6.34309	6.25168	6.40858	6.22226	6.10339	6.28212	6.23721	6.22471	6.329	6.07479	6.46447	6.51585	6.02574	5.79489
Q12377	RPN6	26S proteasome regulatory subunit RPN6	53	6.02581	5.98676	6.05082	6.01495	6.10425	5.98041	6.1687	6.64153	6.13352	5.84475	6.28902	6.14435	6.47106	6.34725	6.98295	6.81385
P25043	PUP1	Proteasome subunit beta type-2	53	5.98746	6.17648	6.35361	6.29388	5.94767	6.29065	6.06871	6.32762	5.8503	6.31859	6.14289	6.56305	6.60182	6.90277	6.27914	5.89536
Q03034	FDC1	Ferulic acid decarboxylase 1	53	5.30558	5.36295	5.67183	6.16194	6.05755	6.27115	6.42177	6.87133	5.55065	5.62486	5.93935	5.76678	7.24607	7.01842	7.24652	7.48325
P38235	YBR053C	Uncharacterized protein YBR053C	53	5.40356	5.33913	5.72569	5.92156	5.69937	5.73176	6.53669	6.81352	5.21718	5.27495	5.64666	5.2788	6.70707	6.6811	8.60424	9.41872
P38074	HMT1	Protein arginine N-methyltransferase 1	53	6.37778	6.50672	6.55819	6.31539	6.40978	6.17358	6.30353	5.91697	7.08167	6.82299	6.87153	6.48726	5.74129	5.75222	5.47825	5.20284
P52917	VPS4	Vacuolar protein sorting-associated protein 4	53	6.57885	6.35947	6.34029	6.3232	6.19354	6.23974	6.41091	6.13657	6.52779	6.51605	6.28773	6.12197	6.02021	6.07714	6.04851	5.81805
P25332	RBK1	Ribokinase	53	5.63717	5.47607	5.42002	5.77931	5.76027	5.87752	6.2496	6.8154	6.10376	5.78354	6.21084	5.91697	6.34863	6.22425	8.07801	8.31866
Q12179	YPL245W	Uncharacterized protein YPL245W	53	6.84786	7.09639	6.58125	7.13232	6.3292	6.18188	6.14096	5.72391	6.87226	7.46588	6.47267	6.51069	5.2045	5.59324	4.95606	4.89094
P43573	BUD27	Bud site selection protein 27	53	6.91227	6.82559	6.37122	6.44654	6.65221	6.04793	5.04578	5.08819	7.10747	7.41164	7.60416	7.36302	6.16262	6.31107	4.42713	4.22316
P04161	ADE8	Phosphoribosylglycinamide formyltransferase	52	6.16028	6.10949	6.46976	6.31276	6.41384	6.49759	6.38285	6.17591	6.18191	6.28144	6.50406	6.5594	6.31351	6.25897	5.6904	5.68783
P32628	RAD23	UV excision repair protein RAD23	52	6.55912	6.34891	6.76954	7.07604	6.33868	6.32821	5.90261	5.71776	6.44741	6.31747	6.67753	6.57856	6.51988	6.50062	4.9161	5.00157
Q02201	OSH6	Oxysterol-binding protein homolog 6	52	6.19814	6.25298	6.36716	6.21014	6.08661	6.0889	5.89652	6.06286	6.41053	6.21225	6.57468	6.68443	6.88561	6.88698	5.75023	5.43196
Q12009	TRM8	tRNA (guanine-N(7)-)-methyltransferase	52	6.84292	6.63222	6.43374	6.89496	6.34323	6.89635	6.26424	5.94216	6.258	6.58293	6.74346	7.06997	6.00257	5.98353	4.52477	4.58494
P05745	RPL36A	60S ribosomal protein L36-A	52	6.92018	7.00114	6.76666	6.95345	6.82465	6.62277	6.02077	5.89044	6.77716	6.88888	6.86288	7.05287	5.73896	5.95528	3.91325	3.81065
P25293	NAP1	Nucleosome assembly protein	52	5.79919	5.9644	5.94379	6.13352	5.7111	6.05149	6.22436	6.39846	5.95845	6.22361	5.94724	6.36439	6.4157	6.75768	7.13657	6.97005
P29366	BEM1	Bud emergence protein 1	52	6.5898	6.60204	6.41271	6.56232	6.3009	6.15794	6.1844	5.93613	6.58874	6.67838	6.38212	6.33508	5.99393	5.99722	5.75262	5.52567
P47133	EMC2	ER membrane protein complex subunit 2	52	6.04246	6.05898	6.37076	6.19532	6.31968	6.38892	6.49508	6.56121	6.22585	6.01704	6.09944	6.07948	6.25964	6.23682	6.33486	6.31446
P20485	CKI1	Choline kinase	52	6.18764	6.27115	6.01049	6.15044	5.98694	6.02211	6.37414	6.34049	6.07115	6.21324	6.14219	5.90884	6.34673	6.35428	6.83327	6.7869
P40345	LRO1	Phospholipid:diacylglycerol acyltransferase	52	5.84449	6.15946	6.28252	6.17683	6.34962	6.1489	6.26791	6.1548	6.50527	6.53816	6.42448	6.37669	6.59711	6.51886	5.91046	5.74443
P32469	DPH5	Diphthine methyl ester synthase	52	6.37993	6.23829	6.23284	6.24548	6.38284	6.29596	6.12846	6.31538	6.53208	6.63263	6.56239	6.53609	6.18439	6.07555	5.67413	5.58355
Q12276	HER1	HMG2-induced ER-remodeling protein 1	52	6.12204	6.33339	6.0024	6.4081	6.30535	6.12615	6.12796	5.99902	6.16891	6.63165	6.12102	6.20868	6.76667	6.65621	5.93621	6.08624
Q12429	DPH6	Diphthine--ammonia ligase	52	6.1757	5.95896	6.09839	6.3765	6.44403	6.16593	6.40342	6.45314	6.18099	6.26586	6.21017	6.17206	6.31046	6.27922	6.21594	6.28923
Q07953	SDO1	Ribosome maturation protein SDO1	52	6.749	6.5961	6.56284	6.71503	6.63771	6.59013	6.62531	5.76322	6.54254	6.77208	6.59422	6.55105	6.05264	5.91904	4.60151	4.72759
P43594	MIC19	MICOS complex subunit MIC19	52	7.28459	7.1222	6.93823	6.3703	6.68601	6.70232	5.74349	5.21907	7.02674	7.0206	7.2056	6.8176	6.21479	6.48118	3.75006	3.41724
Q06132	SGD1	Suppressor of glycerol defect protein 1	52	6.73935	6.89841	6.44811	6.31082	6.60175	6.33603	6.19494	5.95747	6.98703	7.12161	6.82924	6.67486	5.94808	5.92918	4.54087	4.48225
P33753	TRM2	tRNA (uracil(54)-C(5))-methyltransferase	52	6.36111	5.93988	6.09894	6.28221	6.42236	6.54016	5.97609	6.26116	7.14434	6.62069	6.81314	6.6633	6.30222	6.1036	5.1631	5.30771
P38912	TIF11	Eukaryotic translation initiation factor 1A	52	6.35758	6.21939	6.25936	7.1731	6.46625	6.29772	6.38863	6.75719	6.25846	5.77386	6.16682	6.1127	6.22685	6.29832	5.66404	5.57973
P46989	ATG27	Autophagy-related protein 27	52	6.07723	6.02381	6.16528	6.25244	6.05219	6.23465	6.23236	6.29391	6.28141	6.13625	6.30725	6.16722	6.49231	6.38031	6.35093	6.55245
P40564	DJP1	DnaJ-like protein 1	52	6.37875	6.42954	6.51162	6.23159	6.3174	6.28808	6.05722	6.29717	6.54263	6.46555	6.41735	6.48144	6.03058	6.24665	5.65594	5.64849
P50108	MNN10	Probable alpha-1,6-mannosyltransferase MNN10	52	6.55449	6.71971	6.59949	6.32892	6.41517	6.18676	5.9576	6.18164	6.8339	6.61288	6.39127	6.5349	5.8405	5.94088	5.43303	5.46887
Q01802	AAT1	Aspartate aminotransferase, mitochondrial	52	6.04557	6.19262	6.09821	6.23253	6.21549	6.10718	6.26713	6.1372	6.66834	6.67712	6.65232	6.57105	6.42513	6.36906	5.75271	5.58833
P40029	MXR1	Peptide methionine sulfoxide reductase	52	6.24313	6.03914	6.60643	6.08735	5.93275	6.4983	6.09402	5.97117	5.97162	6.01605	6.21154	6.48261	6.35228	6.70492	6.3785	6.4102
P35189	TAF14	Transcription initiation factor TFIID subunit 14	52	6.49903	6.50494	6.31098	6.43813	6.38158	6.45009	6.38914	6.14944	6.48346	6.57311	6.45275	6.35681	6.26632	6.22861	5.29053	5.22507
P32598	GLC7	Serine/threonine-protein phosphatase PP1-2	51	6.00511	5.92098	5.9619	6.1707	6.29383	6.33425	6.47254	6.30906	6.11821	5.71109	6.10595	6.04411	6.33119	6.205	6.92292	7.09315
P47170	IML1	Vacuolar membrane-associated protein IML1	51	6.10485	6.29555	6.36914	6.44037	6.0217	6.29325	6.20618	6.56383	6.38526	6.2497	6.29836	6.16106	6.11207	6.21538	6.38005	5.90326
Q12335	PST2	Protoplast secreted protein 2	51	5.43977	5.49069	5.56121	5.4739	5.60439	5.89643	6.15624	6.95258	5.66964	5.44813	5.65221	5.4092	6.64711	6.1896	8.92094	9.48798
P38902	RPB11	DNA-directed RNA polymerase II subunit RPB11	51	6.3241	6.24939	6.48537	6.32788	6.33573	6.29592	6.45628	6.42903	6.34927	6.23494	6.36474	6.31523	6.27176	6.23576	5.76454	5.56004
Q01454	CTF4	DNA polymerase alpha-binding protein	51	6.23471	5.94093	6.09419	6.26699	6.08651	5.96384	6.21783	6.3726	6.08727	5.98245	6.0253	6.17096	6.2303	6.25409	7.12568	6.94634
P32610	VMA8	V-type proton ATPase subunit D	51	6.41987	6.49302	6.45801	6.61535	6.30042	6.55471	6.36697	5.88667	5.95718	6.50792	6.15762	6.31059	6.36859	6.30306	5.63387	5.66614
Q12071	VPS54	Vacuolar protein sorting-associated protein 54	51	6.5851	6.62095	6.38555	6.37793	6.39079	6.34232	6.10839	6.23213	6.62338	6.47519	6.49238	6.53563	6.02737	6.14423	5.28047	5.37818
P09950	HEM1	5-aminolevulinate synthase, mitochondrial	51	6.18125	6.12553	6.30947	6.26918	6.2847	6.37905	6.56345	6.20253	6.59504	6.58614	6.61128	6.45553	6.91635	6.75041	4.83905	4.93104
P53318	COQ6	Ubiquinone biosynthesis monooxygenase COQ6, mitochondrial	51	6.1671	6.34145	6.03368	6.29773	6.03309	6.13979	6.14154	6.17489	6.35813	6.24394	6.31867	6.15575	6.29041	6.35088	6.53365	6.4193
P40318	SSM4	ERAD-associated E3 ubiquitin-protein ligase DOA10	51	6.38173	6.33891	6.17361	6.52764	6.46422	6.35815	6.22149	6.17395	6.92696	6.73543	6.7731	6.9032	6.27654	6.33358	4.78989	4.62159
Q06315	SKG3	Protein SKG3	51	6.51327	6.55908	6.24188	6.28593	6.3326	6.20807	5.87405	6.25216	6.63492	6.72869	6.53934	6.59395	6.03798	5.96584	5.63685	5.59538
P32911	SUI1	Eukaryotic translation initiation factor eIF-1	51	6.23155	6.32061	6.75768	6.6146	6.71985	6.87	6.58519	5.7512	6.22511	5.86499	6.06153	6.55223	6.40372	6.88029	4.95095	5.2105
Q08959	PGC1	Phosphatidylglycerol phospholipase C	51	5.41256	5.63601	5.18449	5.5747	5.52268	5.67496	6.39521	6.8067	5.52201	5.28845	5.39174	5.73687	6.3587	6.29844	9.58718	9.6093
P22141	PRE1	Proteasome subunit beta type-4	51	5.79006	5.83763	6.28257	6.26304	6.04737	6.2925	6.18718	6.3953	5.62011	5.8203	6.27171	5.92632	6.88301	6.71625	6.78036	6.88628
Q06143	DIC1	Mitochondrial dicarboxylate transporter	51	5.33515	5.43254	5.71447	5.75861	6.12279	6.29284	6.69131	6.67057	5.86454	5.90809	7.02634	7.03618	8.26827	8.20616	5.01451	4.65763
P40086	COX15	Cytochrome c oxidase assembly protein COX15	51	6.16544	6.76218	5.98131	6.31704	6.33898	6.44522	6.33284	6.58922	6.15935	6.22223	5.87602	6.04592	6.45755	6.41787	6.03163	5.8572
P49166	RPL37A	60S ribosomal protein L37-A	51	7.02005	6.62746	6.95637	7.29701	6.71569	6.39259	5.96312	5.81991	7.08494	6.28701	7.09224	7.03949	5.42801	5.83926	4.32403	4.11281
Q06708	VAC14	Vacuole morphology and inheritance protein 14	50	6.26257	6.31156	6.37675	6.15404	6.40429	6.24631	6.1734	6.28037	6.23264	6.08974	6.09866	6.33068	6.18459	6.23054	6.40773	6.21612
P25339	PUF4	Pumilio homology domain family member 4	50	6.4135	6.40808	6.23037	6.32807	6.29795	6.0827	6.13938	6.23255	6.63135	6.48406	6.61662	6.38301	6.16637	6.05281	5.75689	5.7763
P32844	SEC6	Exocyst complex component SEC6	50	6.49007	6.39245	6.24208	6.29761	5.98167	6.19001	6.28702	6.7286	6.37297	6.33213	6.23969	6.1677	6.07831	6.21647	5.89515	6.08807
P32492	MYO4	Myosin-4	50	6.43602	6.12042	6.22411	6.49935	6.09286	5.98111	6.33325	6.39679	6.60881	6.17329	6.43254	6.24828	6.14459	6.07157	6.29898	5.93804
P40343	VPS27	Vacuolar protein sorting-associated protein 27	50	6.48706	6.71719	6.53093	6.63337	6.47146	6.30112	6.02079	5.85299	7.05498	6.29094	6.63848	6.64404	6.30535	6.45497	4.79091	4.80544
P08004	CHS1	Chitin synthase 1	50	6.87878	6.74331	6.47859	6.44811	6.83224	6.36071	6.08526	5.72695	6.94286	6.93371	6.79563	6.71902	5.64395	5.9835	4.81167	4.6157
P32891	DLD1	D-lactate dehydrogenase [cytochrome] 1, mitochondrial	50	4.98846	4.96607	5.1818	5.52659	5.58046	5.6429	6.12734	6.59373	5.32423	5.57137	5.37918	5.32575	6.7474	6.41768	10.3557	10.2714
P47104	RAV1	Regulator of V-ATPase in vacuolar membrane protein 1	50	6.06029	6.15826	6.02233	5.8225	5.88587	5.66597	6.40282	6.46715	5.81675	5.68141	5.96237	5.90091	6.24928	6.34883	8.11593	7.43932
P12683	HMG1	3-hydroxy-3-methylglutaryl-coenzyme A reductase 1	50	6.37631	6.55117	6.61572	6.52855	6.16257	6.14518	5.91502	5.45691	7.11657	6.74732	6.81667	6.74442	6.16977	5.95054	5.52836	5.17492
P38132	MCM7	DNA replication licensing factor MCM7	50	6.47569	6.57175	6.42136	6.5029	6.20597	6.11443	5.9502	6.17868	6.48807	6.46207	6.22239	6.03618	5.68384	5.74994	6.59468	6.34184
Q02642	EGD1	Nascent polypeptide-associated complex subunit beta-1	50	6.57935	6.37454	6.25862	6.24417	6.5609	6.30975	6.22198	5.92118	5.83365	5.9474	6.46707	6.56213	6.5458	6.48516	5.66312	6.02519
P53184	PNC1	Nicotinamidase	50	5.17759	4.98477	5.52947	5.16014	5.34039	5.90535	6.40668	7.25816	4.91802	4.63708	4.84304	4.58032	6.27832	5.78397	11.3823	11.8144
P32855	SEC8	Exocyst complex component SEC8	50	6.38657	6.194	6.3074	6.47611	6.12721	6.20246	6.29467	6.15569	6.43615	6.47887	6.65309	6.35527	6.05127	6.05505	6.01942	5.80676
Q12246	LCB4	Sphingoid long chain base kinase 4	50	6.42221	6.46374	6.35084	7.05079	6.34725	6.20033	6.17975	5.85355	6.84189	6.68902	6.54076	6.30732	5.75106	5.69335	5.63438	5.67377
P38989	SMC2	Structural maintenance of chromosomes protein 2	50	6.04611	6.55	6.53364	6.23116	6.35284	6.053	6.17454	6.49545	6.5674	6.37004	6.02731	6.29376	6.47486	6.23797	5.75485	5.83706
P18900	COQ1	Hexaprenyl pyrophosphate synthase, mitochondrial	50	6.80894	6.75698	6.74939	6.66913	6.37799	6.80197	6.02573	5.5423	7.04642	6.99144	6.53985	6.47945	5.86662	6.12831	4.5673	4.6482
P07267	PEP4	Saccharopepsin	50	5.05725	5.37321	5.37207	5.58799	5.31631	5.9302	6.18406	6.89114	4.6952	5.02989	4.9175	5.1342	6.36293	6.37956	10.6018	11.1667
P40416	ATM1	Iron-sulfur clusters transporter ATM1, mitochondrial	50	6.2336	6.19794	6.37745	6.33586	6.473	6.24224	6.3481	6.3165	6.52186	6.33892	6.49781	6.33586	6.14143	6.24628	5.66589	5.72726
P39969	BOI2	Protein BOI2	50	7.18771	6.80473	6.74482	6.83944	6.43855	6.48997	6.02211	5.58237	7.0444	7.01433	6.46726	6.51051	5.64108	5.49246	4.89672	4.82356
P33418	LOS1	Exportin-T	50	6.22195	6.32283	6.01967	6.40867	6.25121	6.04077	5.90258	6.0591	6.86144	6.78815	6.41204	6.80305	5.91184	6.10156	6.11677	5.77837
P25365	SED4	Putative guanine nucleotide-exchange factor SED4	50	5.78831	5.55095	5.69089	5.79112	5.96868	5.86912	6.40498	7.10352	5.83504	5.82685	5.82484	5.87999	6.02971	6.03539	8.21437	8.18624
Q12189	RKI1	Ribose-5-phosphate isomerase	50	6.49814	6.26183	6.48131	6.20368	6.2508	6.47782	6.1998	5.99191	6.58578	6.54391	6.77716	6.58104	5.48999	5.85101	6.05718	5.74865
P39721	AIM2	Protein AIM2	50	5.59971	5.68741	5.67121	5.70401	5.69671	6.02833	6.21485	6.81183	5.47041	5.57423	5.71499	5.6869	5.84724	5.94707	9.10573	9.23939
P38996	NAB3	Nuclear polyadenylated RNA-binding protein 3	50	6.22931	6.21473	6.59549	6.24963	6.10363	6.45347	6.25305	6.19085	5.91159	6.08047	6.37045	6.40553	6.08798	6.26204	6.0321	6.55968
P35178	RRP1	Ribosomal RNA-processing protein 1	50	6.64789	6.72117	6.71357	6.55425	6.4386	6.35826	6.06974	6.13834	6.6187	6.63265	6.62647	6.85579	5.76188	5.82266	4.99642	5.0436
P36151	YKR070W	Uncharacterized protein YKR070W	50	5.62217	5.60428	5.50851	5.73006	5.8473	5.78424	6.26131	6.277	5.93997	6.0952	6.38911	6.01517	6.77278	6.84653	7.7572	7.54918
Q12500	AVL9	Late secretory pathway protein AVL9	50	6.35717	6.37671	6.25028	6.37679	6.29656	6.32673	6.26299	6.15316	6.30166	6.61191	6.49906	6.63351	6.20897	6.21427	5.64163	5.4886
P53959	COG6	Conserved oligomeric Golgi complex subunit 6	50	6.32164	6.46168	6.48643	6.1543	6.38641	6.19865	6.00219	6.53871	6.52318	6.59781	6.042	6.56156	6.20509	6.03682	5.82067	5.66287
Q06697	CDC73	Cell division control protein 73	50	6.30478	6.54349	6.28258	6.56575	6.36277	6.44743	6.18254	5.97178	6.45466	6.4191	6.43448	6.56511	6.23538	6.23205	5.54661	5.45149
P25040	TSR4	20S rRNA accumulation protein 4	50	7.00098	6.52076	6.68309	6.34569	6.43087	6.66094	6.32359	5.24521	7.08602	7.00453	7.04317	6.80804	6.1093	5.97039	4.36299	4.40442
P33399	LHP1	La protein homolog	50	6.59968	6.28086	6.65171	6.54934	6.78725	6.41245	6.39119	6.15034	6.66334	6.41304	6.68041	6.59815	6.28114	6.24708	4.66259	4.63142
Q03942	RKM2	Ribosomal lysine N-methyltransferase 2	50	6.66221	6.78997	6.67956	6.60811	6.76691	6.60744	5.92334	6.03913	6.77156	6.54498	6.78539	6.97684	5.6849	5.98165	4.69953	4.47849
P47096	BNA1	3-hydroxyanthranilate 3,4-dioxygenase	50	5.62902	5.56273	5.54947	6.75915	5.77874	5.80161	6.07668	6.46028	5.41786	4.66112	5.78856	6.11438	8.08492	7.44684	7.26427	7.60438
P32478	HSP150	Cell wall mannoprotein HSP150	49	5.9974	6.4635	6.3153	6.32094	6.22854	6.41218	6.37861	6.31042	5.21384	5.6988	5.54382	6.16721	6.56181	6.72734	6.77016	6.89014
P54784	ORC1	Origin recognition complex subunit 1	49	6.39474	6.4873	6.37128	6.52448	6.32277	6.27429	6.07031	6.22081	6.81906	6.41572	6.53774	6.65228	6.13083	6.31164	5.36319	5.10357
P54114	ALD3	Aldehyde dehydrogenase [NAD(P)+] 2	49	5.82046	6.01696	6.21458	6.55295	6.04443	6.13051	7.38092	8.15627	3.88663	4.17493	3.93518	3.9348	4.91594	4.7184	10.9298	11.1873
Q12452	ERG27	3-keto-steroid reductase	49	6.19066	6.16878	6.3534	6.28285	6.31546	6.14878	5.84963	5.74679	6.63133	6.23504	6.94797	6.96577	7.19854	7.17824	4.91258	4.87416
P34909	MOT2	General negative regulator of transcription subunit 4	49	6.89498	6.71935	6.69461	6.40513	6.38533	6.59242	6.19285	5.75192	6.61513	6.77597	6.60498	6.47789	6.16566	6.05365	4.96903	4.70112
Q04322	GYL1	Probable GTPase-activating protein GYL1	49	6.35864	6.27675	6.58284	6.49126	6.48379	6.40076	6.28027	6.2257	6.41862	6.36971	6.73636	6.67613	6.27816	6.39786	5.07562	4.94753
P32566	SMI1	Cell wall assembly regulator SMI1	49	6.74781	6.8973	6.90022	6.83598	6.215	6.72188	5.57047	5.4253	6.79815	7.17884	6.68251	6.69393	5.42685	5.89159	4.99167	5.0225
Q08444	NOB1	20S-pre-rRNA D-site endonuclease NOB1	49	6.80773	6.90124	6.93336	7.03522	6.71584	6.80618	6.05836	5.42112	7.36058	7.26065	7.21503	7.29707	5.82592	6.06594	3.27455	3.02123
P32259	SIN4	Mediator of RNA polymerase II transcription subunit 16	49	6.25595	6.31353	6.31434	6.16033	6.05478	6.23944	6.32132	6.50534	6.02	6.29852	6.2552	6.1984	6.06694	6.28045	6.53286	6.18261
P32787	MGM101	Mitochondrial genome maintenance protein MGM101	49	6.32641	6.42025	6.22076	6.3537	6.21289	6.36469	6.34869	6.6485	6.30888	6.2242	6.19399	6.02525	6.38418	6.24607	5.93765	5.7839
Q99190	TSC13	Very-long-chain enoyl-CoA reductase	49	6.23748	6.36773	5.90427	5.97583	6.24893	5.89846	6.01268	6.397	6.42306	6.17176	6.24644	6.15506	6.28108	6.20228	6.60483	6.8731
P39714	BDH1	(R,R)-butanediol dehydrogenase	49	5.36005	5.27358	6.07857	5.83264	5.89713	6.59388	6.76591	8.01758	4.53668	4.27358	4.54062	4.5691	5.83036	5.41199	10.1392	10.8791
P36139	PET10	Protein PET10	49	6.43254	6.2785	6.43598	6.38277	6.06757	6.57167	6.42308	5.65899	6.64188	6.72037	6.58545	6.47388	6.98926	6.75266	4.99028	4.59512
P25617	YCR016W	Uncharacterized protein YCR016W	49	7.13392	6.96211	6.72154	6.59814	6.63133	6.56422	6.014	5.70393	7.04849	7.10325	6.80595	6.62024	5.78738	5.76991	4.43757	4.098
P53629	ARE2	Sterol O-acyltransferase 2	49	5.6396	5.61807	5.59738	5.24159	5.61827	5.63857	6.07938	6.42083	5.76149	5.53478	6.01804	6.01391	7.4676	7.46874	8.02642	7.85531
P32909	SMY2	Protein SMY2	49	6.8144	7.14171	6.58597	6.74564	6.50187	6.39455	5.91583	5.81432	7.30823	7.04994	6.71609	6.83221	5.79356	5.98211	4.45954	3.94404
P40035	PIC2	Mitochondrial phosphate carrier protein 2	49	5.67416	6.13878	5.93798	6.24008	5.70089	6.18396	6.36995	7.25557	4.66651	4.82113	4.6919	4.65181	5.75434	5.36201	10.1698	10.3811
Q07938	MEU1	S-methyl-5'-thioadenosine phosphorylase	49	6.4561	6.26108	6.35181	6.77561	6.277	6.4972	6.30615	6.23219	6.33618	6.71977	6.31494	6.67114	5.84054	6.26586	5.42093	5.2735
P13185	KIN1	Serine/threonine protein kinase KIN1	49	6.27698	6.4278	6.2546	5.96083	6.1325	6.06909	5.63129	5.80035	6.40591	6.86601	7.00955	6.67245	6.27729	6.19324	5.93943	6.08266
Q12196	RIO1	Serine/threonine-protein kinase RIO1	49	6.78279	6.73725	6.57785	6.35372	6.55377	6.44614	6.35209	6.36589	7.01377	6.43604	7.02254	6.76872	5.62647	5.76857	4.73795	4.45645
P16467	PDC5	Pyruvate decarboxylase isozyme 2	49	5.31791	5.3277	5.27081	5.8994	5.60386	5.70554	5.92675	6.07408	5.31911	5.67263	5.22077	5.32958	5.80074	5.74146	10.7481	11.0415
Q12480	AIM45	Probable electron transfer flavoprotein subunit alpha, mitochondrial	49	6.02432	5.90328	6.17473	6.20912	6.36058	6.20306	6.31603	6.7316	6.0437	5.86179	6.2822	6.08368	6.65878	6.44336	6.15721	6.54656
P32939	YPT7	GTP-binding protein YPT7	49	6.39555	6.48347	6.40311	6.43791	6.23466	6.46254	6.10574	6.03372	5.74612	6.20524	6.17234	6.28036	6.25226	6.54775	6.14604	6.09318
P52488	UBA2	Ubiquitin-activating enzyme E1-like	49	6.15133	6.07092	6.34024	6.42942	6.58854	6.45582	6.53387	6.78078	6.22099	6.08112	5.99481	5.81137	6.3287	6.385	5.93032	5.89678
P15442	GCN2	eIF-2-alpha kinase GCN2	49	6.149	6.48289	6.33394	6.48715	6.32343	6.15826	6.50309	6.46869	6.45463	6.22825	6.18428	6.4377	6.27567	6.43584	5.60216	5.47503
P32317	AFG1	Protein AFG1	49	6.48724	6.40036	6.37909	6.54178	6.25208	6.6039	6.33458	6.30151	6.57066	6.41067	6.00536	6.24053	6.10955	6.24969	5.65223	5.46076
P38756	TCD1	tRNA threonylcarbamoyladenosine dehydratase 1	49	6.68817	6.70984	6.63078	6.78269	6.40236	6.2137	6.58066	6.56034	6.4522	6.61639	6.34215	6.34813	5.74354	5.98387	4.95729	4.98789
P34111	TFC3	Transcription factor tau 138 kDa subunit	49	6.1226	6.30597	6.42521	6.49212	6.2472	6.12188	6.24665	6.39777	6.31592	6.50208	6.5871	6.3838	6.05492	6.51325	5.72587	5.55767
P36102	PAN3	PAN2-PAN3 deadenylation complex subunit PAN3	49	5.82028	5.92967	6.12814	5.90994	6.0804	5.93645	6.04483	6.17865	6.22395	6.40508	6.19768	6.31794	6.26941	6.56882	7.04139	6.94738
P17536	TPM1	Tropomyosin-1	49	4.23855	4.85737	4.79834	7.76867	6.46176	5.53969	6.29827	9.27776	7.67784	5.9331	4.01709	4.10284	6.29054	7.24918	8.08623	7.40276
Q08954	YPL199C	Smr domain-containing protein YPL199C	49	6.86886	7.30586	7.28507	6.96784	6.8409	6.70047	6.28396	5.48307	6.82759	6.68433	6.79059	6.90208	6.27481	6.17281	3.37765	3.23411
Q99288	DET1	Broad-range acid phosphatase DET1	49	6.12542	5.91784	6.50265	6.24059	6.21176	6.43324	6.48188	6.47578	6.00438	6.04876	6.05643	5.97606	6.07114	6.34902	6.55946	6.54559
P47017	LSM1	Sm-like protein LSm1	49	6.41655	6.07041	6.23736	6.38412	6.70593	6.64066	6.56508	6.25984	6.81759	6.62795	6.74822	6.20586	5.81654	5.84629	5.19117	5.46646
P43613	ERJ5	ER-localized J domain-containing protein 5	49	6.20716	6.37557	6.46858	6.61711	6.24489	6.30559	6.21836	6.12607	6.2572	6.38694	6.2638	6.20861	6.34162	6.34478	5.82706	5.80665
P54070	KTR6	Mannosyltransferase KTR6	48	6.74414	6.92345	6.68579	6.49693	6.30422	6.19875	5.86689	5.71052	7.28333	7.13834	6.55046	6.50309	5.85982	6.15942	4.82565	4.7492
Q12114	CHS5	Chitin biosynthesis protein CHS5	48	6.44307	6.13739	6.06497	6.47212	6.16578	6.38313	5.96253	6.27201	6.5405	6.47556	6.52262	6.45052	6.36308	6.18998	5.78642	5.77033
Q08961	RKM1	Ribosomal lysine N-methyltransferase 1	48	6.37567	6.45212	6.3918	6.43373	6.23715	6.25663	6.45569	6.03305	6.32021	6.44939	6.42462	6.33327	6.1209	6.24411	5.86241	5.60927
P32588	PUB1	Nuclear and cytoplasmic polyadenylated RNA-binding protein PUB1	48	6.33378	6.25539	6.33327	6.70404	6.12417	6.13176	6.3214	6.24934	6.03117	6.03597	5.99852	6.25115	5.91857	5.70783	6.83927	6.76438
P12904	SNF4	5'-AMP-activated protein kinase subunit gamma	48	6.32653	6.369	6.17735	6.31869	6.28595	6.40058	6.24562	6.2444	6.54219	6.25533	6.24924	6.21352	6.00178	5.92594	6.34835	6.09555
Q06214	JIP5	WD repeat-containing protein JIP5	48	6.43409	6.21343	6.40993	6.55311	6.32063	6.40114	6.38476	6.28275	6.86879	6.61973	6.60896	6.38972	6.13688	6.23532	5.12612	5.01467
P11972	SST2	Protein SST2	48	6.83105	7.01987	6.72658	6.87208	6.72728	6.61625	5.79563	5.04618	7.03105	7.46807	7.21383	7.3919	5.4757	5.78877	4.08606	3.90968
P38121	POL12	DNA polymerase alpha subunit B	48	6.72237	6.71115	6.79728	6.6394	6.74017	6.5851	6.14388	5.92878	7.01418	6.65853	6.51649	6.61603	5.86098	6.09668	4.61033	4.35863
P38315	YBP1	YAP1-binding protein 1	48	6.35276	6.14974	6.5436	5.91784	6.46639	6.30125	6.20877	6.21307	6.01181	5.94901	6.07585	5.98094	6.166	6.28002	6.69129	6.69167
P46949	FYV8	Protein FYV8	48	6.94964	6.77823	6.54396	6.47807	6.33194	6.27754	5.55573	5.20521	7.13485	7.17752	7.28205	6.86416	6.41445	6.1125	4.4956	4.39853
Q12305	RDL1	Thiosulfate:glutathione sulfurtransferase	48	6.83922	7.08191	6.64359	5.81838	6.36767	6.55139	5.30884	4.72429	4.64993	5.1932	6.47271	6.91936	7.29093	7.50858	6.49451	6.13549
P47122	NPA3	GPN-loop GTPase 1	48	6.53365	6.7906	6.16027	6.52937	6.31871	6.27426	6.2979	6.10469	6.54946	6.79578	6.52613	6.55307	5.90763	6.08843	5.27227	5.29775
P52286	SKP1	Suppressor of kinetochore protein 1	48	6.03844	6.14487	6.23946	6.32118	6.18132	6.07184	6.57415	6.31469	6.08238	6.00569	5.94409	5.80262	6.58362	6.57519	6.40661	6.71383
P40553	DOT5	Peroxiredoxin DOT5	48	6.31956	6.17828	5.88969	5.87084	5.87961	5.94156	5.94801	6.21358	6.19332	6.16151	6.69019	6.14818	7.11825	7.03775	6.2421	6.16759
P33767	WBP1	Dolichyl-diphosphooligosaccharide--protein glycosyltransferase subunit WBP1	48	6.38907	6.58471	6.33137	6.22215	6.39732	6.19142	6.12905	6.24639	6.36911	6.52827	6.33756	6.52176	6.36751	6.24902	5.68615	5.44913
P32332	OAC1	Mitochondrial oxaloacetate transport protein	48	5.68751	5.68014	5.59294	5.6313	6.15756	5.68117	5.95466	6.19506	6.60671	6.53686	6.56438	6.4531	7.36537	6.67349	6.68126	6.53848
O13585	YPR089W	Dilute domain-containing protein YPR089W	47	6.13996	6.46929	6.05015	6.08314	6.19701	6.11229	6.37214	6.60578	6.46524	6.25383	6.07039	6.176	6.10135	6.29263	6.24341	6.36738
P41812	POP1	Ribonucleases P/MRP protein subunit POP1	47	6.52778	6.70647	6.40624	6.65074	6.53741	6.51241	6.24025	6.10332	7.09735	6.87813	6.70368	6.50421	6.04562	6.09913	4.45236	4.53489
Q03735	NAB6	RNA-binding protein NAB6	47	6.36011	6.8341	6.68829	6.19186	6.00231	6.3814	6.20395	5.95729	6.68439	6.48148	6.23977	6.10326	6.20527	6.11643	5.77269	5.77741
Q04304	YMR090W	UPF0659 protein YMR090W	47	4.9146	5.19635	5.4411	5.59701	5.5243	5.88962	6.75721	7.22721	4.46129	4.83957	4.67745	4.67904	6.03565	6.04986	11.0493	11.6604
P07274	PFY1	Profilin	47	6.10951	6.20335	6.42067	6.53802	6.36815	6.78316	6.35434	5.46523	6.74311	7.09066	7.02859	7.09972	6.62075	6.53299	4.25776	4.38399
P47116	PTK2	Serine/threonine-protein kinase PTK2/STK2	47	6.1928	6.50932	6.73289	6.30221	6.04621	6.60052	6.25213	5.8564	6.14066	6.19867	6.237	6.13041	6.46026	6.37453	5.93603	6.02997
P23255	TAF2	Transcription initiation factor TFIID subunit 2	47	6.5986	6.98178	6.55344	6.34503	6.39885	6.22678	6.22399	6.37229	6.87	6.6751	6.79304	6.35426	6.08596	6.03742	4.86938	4.61408
Q12063	NUS1	Dehydrodolichyl diphosphate synthase complex subunit NUS1	47	6.29917	6.16582	6.20559	6.12342	6.13458	6.43961	6.06636	6.36932	6.39479	6.22979	6.29445	6.09381	6.18545	6.23385	6.31453	6.44947
P33891	TIP20	Protein transport protein TIP20	47	6.0747	6.04594	5.99088	6.12618	6.23617	6.16814	6.48943	6.2858	6.3546	6.49081	6.35927	6.32919	6.31918	6.2309	6.15847	6.34036
Q05931	SSQ1	Heat shock protein SSQ1, mitochondrial	47	6.066	5.92029	6.34253	5.93833	6.09167	6.12641	6.24532	6.73634	6.42628	6.16034	6.3981	6.02592	6.63824	6.38262	6.36008	6.14153
P08018	PBS2	MAP kinase kinase PBS2	47	6.73705	6.82493	6.58708	6.67991	6.4893	6.28253	6.13267	5.36804	6.82308	6.60123	6.66615	6.9575	6.37504	6.18174	4.50317	4.79058
P54000	SUB1	RNA polymerase II transcriptional coactivator SUB1	47	6.71954	6.72908	6.96193	6.42443	6.34385	6.56154	5.88733	5.28478	6.57825	7.20651	6.73804	6.76386	6.33416	6.39545	4.3078	4.76343
Q12494	KCS1	Inositol hexakisphosphate kinase 1	47	6.72109	6.72576	6.56316	6.2919	6.32074	6.34642	6.14465	6.11457	6.52746	6.69038	6.76486	6.65302	6.20516	5.92961	5.02558	4.97567
Q04792	GAD1	Glutamate decarboxylase	47	5.543	5.58031	5.75264	5.94727	5.72663	5.77488	6.55451	7.62479	4.73929	4.35164	4.45889	4.48992	5.08323	5.39254	11.3678	11.6127
P34730	BMH2	Protein BMH2	47	5.84946	5.9342	6.19157	6.00833	5.9146	5.67642	6.23312	6.49686	5.37058	5.32052	5.7191	5.74746	6.56605	6.53583	8.37335	8.06252
P53044	UFD1	Ubiquitin fusion degradation protein 1	47	5.89636	5.78872	6.1409	5.8896	6.00059	6.28479	6.00396	5.91547	5.97105	6.12702	6.48053	6.46161	6.85953	7.01174	6.67695	6.49119
P38149	DUG2	Probable di- and tripeptidase DUG2	47	6.26549	6.45802	6.13543	6.22847	6.22987	6.12519	6.35444	6.47367	6.44055	6.13831	6.1241	6.15466	6.35944	6.62927	5.92357	5.95953
P22696	ESS1	Peptidyl-prolyl cis-trans isomerase ESS1	47	5.60986	5.7098	6.15324	6.15172	6.17989	6.20633	6.51087	6.50478	5.74602	5.65291	6.28325	6.06915	6.97814	6.99157	6.55094	6.70152
Q12178	FCY1	Cytosine deaminase	47	6.17723	6.1739	6.40121	6.33447	6.88234	6.40968	6.20854	5.98904	6.24897	6.41119	6.56659	6.58993	6.94678	6.56819	4.93767	5.15426
P12687	MRP7	54S ribosomal protein L2, mitochondrial	47	6.76854	6.79399	6.87969	6.75126	6.15935	6.49124	6.02598	6.2169	7.02116	6.71387	6.23127	6.60437	5.6916	5.8236	4.99572	4.83148
P40339	RFC4	Replication factor C subunit 4	47	6.30386	6.55593	6.45867	6.69353	6.29784	6.36257	6.28078	5.99446	6.28412	6.98356	6.41006	6.41807	6.24207	6.44842	5.08975	5.17631
Q03761	TAF12	Transcription initiation factor TFIID subunit 12	47	7.29265	7.01509	7.16107	6.67335	6.8239	6.85943	5.78715	5.15462	6.51788	6.91717	6.62977	7.08766	6.40606	6.55596	3.59863	3.5196
P25373	GRX1	Glutaredoxin-1	47	6.71801	5.98436	6.75533	6.67793	7.10637	7.48802	8.43956	7.19918	5.70095	5.68801	3.9874	3.66607	6.50811	6.70605	5.59987	5.7748
P47045	TIM54	Mitochondrial import inner membrane translocase subunit TIM54	47	6.29953	6.35067	6.32091	6.3513	6.28477	6.54673	6.23499	6.17685	6.77352	6.77746	6.33458	6.48122	6.30652	6.51077	5.14089	5.1093
P40007	NOP16	Nucleolar protein 16	47	7.48272	7.42973	7.12248	7.08828	6.90886	6.60937	5.7098	5.23444	7.42944	7.73646	7.46341	7.40389	5.7168	6.05251	2.40175	2.21006
P15496	IDI1	Isopentenyl-diphosphate Delta-isomerase	47	5.73556	5.8333	5.95643	6.74996	6.20749	5.92279	6.12984	6.69569	5.84118	5.62932	6.0212	5.92668	6.4612	6.42049	7.09542	7.37345
Q12306	SMT3	Ubiquitin-like protein SMT3	47	6.1323	6.70341	5.27401	5.43464	5.97739	5.57367	5.91046	5.78842	4.57896	4.85378	5.30305	5.52643	7.76717	7.429	8.93169	8.81561
P34226	SKT5	Protein SKT5	46	6.63699	6.91252	6.8867	6.50779	6.2664	6.22061	5.88258	5.7802	7.21743	7.38354	6.73779	6.77666	5.38737	5.33506	5.12485	4.94352
P13856	RSR1	Ras-related protein RSR1	46	6.66068	6.56429	6.59271	6.39205	6.43237	6.39827	6.38289	6.07119	6.54213	6.51881	6.47512	6.5127	5.89745	6.06172	5.28389	5.21371
P47102	GEA1	ARF guanine-nucleotide exchange factor 1	46	6.42306	6.61431	6.49497	6.43517	6.33762	6.46616	6.41952	5.98981	6.43491	6.593	6.36028	6.49127	6.02082	6.25101	5.41443	5.25367
P39010	AKR1	Palmitoyltransferase AKR1	46	6.10912	6.02009	6.05561	6.25383	6.17746	6.13616	6.19332	6.34992	6.25912	6.25832	6.53986	6.67963	6.70725	6.81548	5.73666	5.70817
P39531	RCY1	Recyclin-1	46	5.97201	6.12226	6.04285	6.16644	6.06529	6.17018	6.52404	6.37571	6.2294	6.15307	6.27328	6.01825	6.15485	6.26819	6.69092	6.77327
P38959	VPS41	Vacuolar protein sorting-associated protein 41	46	6.52741	6.50262	6.40408	6.31145	6.26528	6.22075	6.21914	6.00394	6.56138	6.41427	6.32129	6.25425	6.22398	6.22285	5.73772	5.80959
Q12099	FAL1	ATP-dependent RNA helicase FAL1	46	6.52542	6.5259	6.1434	6.43118	6.52585	6.38402	6.24321	6.21823	6.76533	6.66769	6.36947	6.59771	5.82077	6.00164	5.53665	5.24352
Q03661	ESC1	Silent chromatin protein ESC1	46	6.34125	6.71794	6.28979	6.56836	6.22362	5.94571	5.69791	5.81035	6.79888	6.84101	6.89844	6.67576	6.07773	5.85383	5.76779	5.49162
P47044	YJL055W	LOG family protein YJL055W	46	6.1706	6.16587	6.72407	6.60387	6.52316	6.59625	6.38603	6.28903	6.21371	5.96382	6.09366	6.39771	6.5722	6.546	5.25932	5.49471
Q03102	YML131W	Uncharacterized membrane protein YML131W	46	4.94374	5.41986	5.10343	5.59216	5.68515	5.81908	7.03919	7.30918	5.2483	5.43252	5.68278	5.8302	7.90818	7.32101	7.72828	7.93695
Q12400	TRM10	tRNA (guanine(9)-N1)-methyltransferase	46	6.49394	6.31535	6.61893	6.55442	6.44239	6.60659	6.35468	6.06016	6.73675	6.93238	6.73637	6.68918	6.18071	6.18123	4.54426	4.55265
P40066	GLE2	Nucleoporin GLE2	46	6.36168	6.40485	6.42524	6.45851	6.27361	6.33935	6.23996	6.29426	6.65899	6.41864	6.30047	6.17605	6.07371	6.04646	5.75602	5.77219
P38850	RTT107	Regulator of Ty1 transposition protein 107	46	6.23605	6.23314	6.58723	6.22334	6.40172	6.09162	5.99235	5.89278	6.49911	6.6346	6.76669	6.70418	6.57712	6.43982	5.44179	5.27847
P23292	YCK2	Casein kinase I homolog 2	46	6.39567	6.43971	6.57769	6.37488	6.6383	6.74292	6.6859	6.11211	6.3714	6.61407	6.13723	6.3698	6.32926	6.19401	5.0527	4.96434
P39931	SSP120	Protein SSP120	46	6.16297	6.27797	6.26477	6.74284	6.12873	6.54371	6.53149	6.19322	6.62164	6.67453	5.80327	5.72541	5.44661	5.61166	6.71516	6.55601
P38131	KTR4	Probable mannosyltransferase KTR4	46	6.26853	6.39204	6.22559	6.57194	6.12066	6.1933	6.07684	6.11323	6.46581	6.49053	5.9031	6.0542	5.58336	5.92175	6.87124	6.74789
P13298	URA5	Orotate phosphoribosyltransferase 1	46	6.05751	6.1166	6.50665	6.29436	6.46087	6.55033	6.4903	6.07254	6.04327	6.12165	6.5415	6.49586	6.59733	6.33822	5.60355	5.70948
P09620	KEX1	Pheromone-processing carboxypeptidase KEX1	46	6.33028	6.13129	6.26715	6.86673	6.03742	6.11254	6.04597	6.18218	6.11314	6.10977	6.16085	5.92459	6.24918	6.49665	6.36582	6.60644
P06787	CMD1	Calmodulin	46	5.79324	7.76619	5.32583	5.26154	5.59396	4.58405	4.89897	5.92479	3.62214	4.63136	5.75677	5.54101	8.27223	7.65451	10.2179	9.15555
P38314	SDS24	Protein SDS24	46	5.19717	5.65763	5.56377	5.70811	5.50475	5.86659	6.44448	6.98892	4.93468	4.83175	4.8905	4.84455	6.43102	5.82858	10.5856	10.7219
Q00245	RHO3	GTP-binding protein RHO3	46	6.63432	6.77796	6.62918	6.49086	6.36852	6.28908	6.23984	6.14524	6.44221	6.62747	6.33441	6.48042	6.29517	5.91319	5.14929	5.18284
P07143	CYT1	Cytochrome c1, heme protein, mitochondrial	46	6.12246	6.15006	6.37808	6.09819	6.10281	6.55677	6.44355	6.96509	5.73385	5.85539	5.533	5.69652	5.56497	5.82237	7.23998	7.73692
Q04924	GTB1	Glucosidase 2 subunit beta	46	6.34207	6.31041	5.87657	5.95828	6.31537	5.85579	5.69056	5.8529	6.36977	6.61846	6.7247	6.55459	6.77824	6.81029	5.84758	6.09442
P34253	KTI12	Protein KTI12	46	6.18758	6.1243	5.83332	5.98243	6.38567	6.29054	6.33964	5.88194	6.88821	6.76227	6.59078	6.52455	6.64698	6.47138	5.54476	5.54565
P40459	PAN6	Pantoate--beta-alanine ligase	45	6.3301	6.27046	6.28281	6.69625	6.30989	6.36769	6.49785	6.29584	6.48204	6.44895	6.42308	6.30243	6.11498	6.24455	5.43224	5.50083
P53953	SFB2	SED5-binding protein 2	45	6.14428	5.78732	5.50513	6.25677	5.89254	5.84097	6.02689	6.63795	6.47352	6.04258	6.23121	5.98141	6.63022	6.24396	7.12593	7.17932
P53067	KAP114	Importin subunit beta-5	45	6.28211	6.29142	6.16801	6.1069	6.13362	6.06604	6.28548	6.4012	6.44096	6.41815	6.32648	6.29454	6.16057	6.29277	6.15429	6.17746
P53120	YGL140C	Uncharacterized membrane protein YGL140C	45	6.55165	6.80695	6.62067	6.70459	6.55069	6.42824	6.30917	6.09124	6.54946	6.50893	6.40352	6.4654	5.89774	5.86653	5.32183	4.92337
Q06321	ATG26	Sterol 3-beta-glucosyltransferase	45	5.89609	5.796	5.45611	5.66691	5.93165	5.36179	6.35405	6.91223	6.21433	5.69093	5.91734	5.75454	6.94343	6.46836	7.76958	7.86665
Q03219	YMR178W	Uncharacterized protein YMR178W	45	6.25645	6.27651	6.43209	6.35036	6.07333	6.13593	6.49379	6.53309	6.1997	6.23335	6.14169	6.08658	6.5121	6.42272	5.999	5.85332
P14741	GCN3	Translation initiation factor eIF-2B subunit alpha	45	6.51877	6.47383	6.47108	6.45689	6.42079	6.30913	6.24454	5.88003	6.52825	6.56798	6.08206	6.7789	6.09395	6.28895	5.66329	5.22155
P38836	ECM14	Putative metallocarboxypeptidase ECM14	45	5.94574	5.97809	5.95404	6.17572	6.01874	6.06122	6.42013	6.48655	5.78513	6.1639	5.96857	6.05682	6.26269	6.40169	7.13479	7.1862
Q06631	BFR2	Protein BFR2	45	6.47659	6.68631	6.52877	6.6303	7.00791	6.56392	6.14701	6.06208	6.97998	6.9722	6.66603	6.75505	5.98175	6.13372	4.17001	4.23838
P36159	TRZ1	Ribonuclease Z	45	6.217	6.09138	5.81806	5.7891	5.93607	6.06931	5.97597	6.18211	6.64115	6.7921	6.58996	6.34086	5.7991	5.84376	6.98759	6.92647
P33315	TKL2	Transketolase 2	45	5.14103	5.08191	5.22039	5.16968	5.81324	5.87753	6.94027	8.64696	3.91903	4.20507	4.17712	3.99877	5.02658	5.04303	12.6469	13.0924
P53040	TAF6	Transcription initiation factor TFIID subunit 6	45	6.74351	6.67062	6.39101	6.46844	6.48944	6.2383	6.15075	6.14109	6.58826	6.56402	6.41729	6.47678	6.18606	6.39481	5.0645	5.01513
P34756	FAB1	1-phosphatidylinositol 3-phosphate 5-kinase FAB1	45	6.12145	6.44191	6.23584	5.98518	6.15811	6.01694	6.57935	6.57835	6.28225	5.88882	6.16451	6.47114	6.63093	6.28672	6.08686	6.07164
P41058	RPS29B	40S ribosomal protein S29-B	45	7.13951	6.89528	7.09426	7.13249	6.54286	6.50826	5.84745	5.46026	7.03584	6.85096	7.06166	7.07117	6.02117	6.07097	3.67457	3.59327
Q08282	PPM2	tRNA wybutosine-synthesizing protein 4	45	6.17999	6.19162	6.17185	6.48897	6.50715	6.09729	5.98052	6.17499	6.81772	6.24791	6.704	6.69217	6.16885	6.37492	5.60394	5.59811
P29539	RIF1	Telomere length regulator protein RIF1	45	6.65205	6.90257	6.88762	6.60345	6.60813	6.36949	6.0324	5.81794	7.00503	7.08698	6.64926	6.61016	6.0068	6.09861	4.37057	4.29893
P41939	IDP2	Isocitrate dehydrogenase [NADP] cytoplasmic	45	4.8125	4.95794	5.15608	5.22053	5.70421	5.59723	6.62587	7.70028	4.32045	4.1254	4.4328	4.55591	5.58781	5.23159	12.8613	13.1101
P27514	PHO91	Low-affinity phosphate transporter PHO91	45	6.74564	6.7011	6.44338	6.34818	6.42394	6.24535	6.37259	5.85323	6.46037	6.65806	6.23771	6.5106	5.82862	6.10871	5.37917	5.68334
Q03010	UME1	Transcriptional regulatory protein UME1	45	6.42229	6.80411	6.53142	6.62614	6.23109	6.63067	6.19707	6.07691	6.62593	6.36305	5.89101	6.47433	6.13657	6.09695	5.56053	5.33193
Q05040	FAR8	Factor arrest protein 8	45	6.4986	6.72686	6.38654	6.43697	6.29972	6.38401	6.19763	6.11327	6.51796	6.62067	6.37493	6.50911	6.22684	6.19095	5.23896	5.27698
P32623	UTR2	Probable glycosidase CRH2	45	6.05062	6.02022	6.31888	6.44198	6.21036	6.40701	6.2911	6.11642	6.555	6.34249	6.54796	6.58708	6.26214	6.16034	6.0111	5.6773
Q04418	RBA50	RNA polymerase II-associated protein RBA50	45	6.79964	6.69161	6.63115	6.35255	6.37095	6.38356	6.24699	5.92501	6.75379	7.0107	6.83493	6.47906	6.00082	5.9262	4.95616	4.63685
Q03707	SRC1	Inner nuclear membrane protein SRC1	45	6.17089	6.04955	6.17302	6.08332	6.1233	6.21203	6.15519	5.8	6.24641	6.23717	6.3825	6.60361	6.75505	6.91014	6.02888	6.06893
P53210	YGR017W	Uncharacterized protein YGR017W	45	5.66058	5.70834	6.15297	6.38725	6.33109	6.63484	7.00392	6.71557	5.61261	5.79206	6.05903	6.04398	6.87718	7.12664	5.98053	5.91341
P20484	MAK11	Protein MAK11	45	6.06903	5.87958	6.11359	7.44054	6.0982	6.08868	6.18441	6.19918	6.69905	6.32586	6.41955	6.37166	6.01994	6.17884	5.84601	6.06588
Q03305	RMT2	Protein arginine N-methyltransferase 2	45	6.48814	6.86327	6.35721	6.34026	6.44857	6.39731	6.32003	6.18868	7.01647	6.58146	6.57517	6.26431	6.02647	5.85069	5.35854	4.92345
Q12746	PGA3	Plasma membrane-associated coenzyme Q6 reductase PGA3	45	5.77673	5.76456	5.63396	5.99546	6.03927	5.77689	6.28122	6.46639	6.11594	6.13327	6.96986	6.82623	7.64443	7.58138	5.61618	5.37821
Q07418	PEX19	Peroxisomal membrane protein import receptor PEX19	45	6.41738	6.54462	5.39628	5.97191	6.30781	5.53088	5.25792	6.19118	5.80129	5.78544	7.08374	6.79817	7.00058	7.00675	6.52728	6.37877
P53969	SAM50	Sorting assembly machinery 50 kDa subunit	45	6.32397	6.41567	6.43956	6.41027	6.07978	6.17347	6.15179	6.36294	6.46194	6.26097	5.94384	6.11539	6.18274	6.02198	6.24083	6.41488
P49017	COQ5	2-methoxy-6-polyprenyl-1,4-benzoquinol methylase, mitochondrial	45	6.12068	5.97303	5.89799	5.918	5.97426	6.00493	6.10801	6.1878	6.30328	6.16224	5.85329	5.81295	5.99503	6.16702	7.9238	7.59771
P32767	KAP122	Importin beta-like protein KAP122	45	6.48753	6.53889	6.57504	6.60887	6.40329	6.29429	6.19244	5.85426	6.8941	6.6982	6.49868	6.45424	5.84792	5.77546	5.52792	5.34888
P53273	YGR125W	Uncharacterized vacuolar membrane protein YGR125W	45	6.42418	6.5472	6.42543	6.78662	6.17993	6.28236	6.20483	6.24467	6.4474	6.61569	6.42424	6.34676	5.87099	5.97457	5.50568	5.71945
P28789	HEM3	Porphobilinogen deaminase	45	6.17829	6.30981	6.61328	6.55057	6.43008	6.64653	6.3963	6.16632	6.41406	6.47007	6.1857	6.48687	5.66146	5.85595	5.62032	6.0144
P36041	EAP1	Protein EAP1	45	6.62258	6.37361	6.63099	6.64147	6.52714	6.49237	5.72622	5.55931	6.84654	7.05802	6.97284	7.44813	6.24446	6.25035	4.42635	4.17961
P25560	RER1	Protein RER1	45	6.53572	6.78922	7.1374	6.81631	6.45526	6.95226	6.11974	5.88335	5.73041	6.26974	6.12113	7.11691	6.10867	6.43024	4.7385	4.79515
Q02793	SKI8	Antiviral protein SKI8	45	6.46025	6.2904	6.2665	6.50429	6.26635	6.37319	6.21291	6.08025	6.38536	6.50432	6.55457	6.38112	5.84717	5.92368	5.98252	5.96713
P33331	NTF2	Nuclear transport factor 2	45	7.84374	7.04559	7.44589	6.54616	6.90906	6.68892	7.17776	5.62254	6.07791	5.80722	4.66338	4.65015	6.01737	6.10557	5.66403	5.7347
P32494	NGG1	Chromatin-remodeling complexes subunit NGG1	44	6.81568	7.07923	6.77428	6.34544	6.47729	6.53428	5.76373	5.79579	7.0954	6.43543	7.03193	6.95271	6.7344	6.49255	4.02176	3.65009
P53258	MDR1	GTPase-activating protein GYP2	44	6.11719	6.17777	6.19287	6.21108	6.30675	6.00324	6.46163	6.4271	5.95814	5.91557	5.81158	6.07806	6.41554	6.33359	6.87014	6.71977
Q12259	YLR108C	BTB/POZ domain-containing protein YLR108C	44	6.15426	5.60226	6.19858	5.72855	6.6263	6.49665	6.55824	7.71493	6.39699	5.47931	6.79795	6.81939	6.66937	7.41049	4.62176	4.72497
P14164	ABF1	ARS-binding factor 1	44	7.07549	7.02108	6.66619	6.66244	6.53763	6.37063	5.6741	5.13079	6.83599	7.01877	7.22544	7.43649	5.99738	5.99689	4.19403	4.15668
P32461	DPH2	2-(3-amino-3-carboxypropyl)histidine synthase subunit 2	44	6.48156	6.28864	6.06763	6.05027	6.16125	6.18845	6.15601	6.01899	7.29739	7.20198	7.03465	6.67518	6.06401	5.96056	5.28195	5.07146
P38555	YPT31	GTP-binding protein YPT31/YPT8	44	6.06075	6.29985	6.6779	6.3023	6.17131	6.43004	6.5065	6.03845	5.88087	6.06	6.03999	6.53651	6.54609	6.73284	6.07338	5.64322
P06701	SIR3	Regulatory protein SIR3	44	5.70722	6.11857	6.30718	6.11083	6.28166	6.16221	6.28226	6.31647	6.42515	6.41801	6.06113	6.30118	6.34003	6.47203	6.2264	6.46968
P53206	MCY1	Putative mitochondrial cysteine synthase	44	6.15673	6.28349	6.28838	6.20961	6.11413	6.1287	6.24992	6.28513	6.24213	6.15627	5.89479	6.06446	6.25368	6.22287	6.67723	6.77248
P36520	MRPL10	54S ribosomal protein L10, mitochondrial	44	6.51239	6.65753	6.7429	6.37234	6.53422	6.69636	6.04936	6.06216	7.00504	6.93897	6.58679	6.64715	5.70031	5.68347	4.9305	4.8805
P40467	ASG1	Activator of stress genes 1	44	6.65841	7.10907	6.50066	6.76497	6.1514	6.2597	6.30271	6.25885	6.74745	6.79123	6.64266	6.88772	5.8797	5.93889	4.6528	4.45378
P34221	PTC3	Protein phosphatase 2C homolog 3	44	5.91853	5.77092	5.98338	6.308	6.20534	6.32193	6.12625	6.51785	6.26467	6.23077	6.27131	6.14656	6.13172	6.21513	6.6356	6.95205
Q06681	YSP2	Membrane-anchored lipid-binding protein YSP2	44	6.79851	7.00117	6.59783	6.87891	6.21657	6.25984	5.85525	5.82878	7.42029	6.83663	6.63349	6.66003	5.83389	5.73237	4.92128	4.52517
P38604	ERG7	Lanosterol synthase	44	6.40141	6.52272	6.60504	6.38505	6.54525	6.07516	6.16566	6.16537	6.59295	6.69287	6.18383	6.56506	6.25691	6.08661	5.33852	5.41759
P40856	SAP185	SIT4-associating protein SAP185	44	6.96388	7.02183	7.01663	6.43411	6.53394	6.15677	5.99403	5.5089	7.20069	7.2136	6.71658	6.94529	5.66356	5.793	4.54311	4.29407
P38344	REI1	Cytoplasmic 60S subunit biogenesis factor REI1	44	7.08938	6.94732	7.08552	6.7552	6.71549	6.46407	5.7274	5.31068	7.64918	7.38573	7.08467	7.23197	5.43641	5.7517	3.83706	3.52824
P07258	CPA1	Carbamoyl-phosphate synthase arginine-specific small chain	44	5.89602	5.6389	6.29531	5.45053	6.96204	7.10949	6.18098	7.65614	6.93054	5.46984	7.4497	6.9874	5.9055	6.36047	4.8734	4.83375
P53874	UBP10	Ubiquitin carboxyl-terminal hydrolase 10	44	6.90891	6.8852	6.63479	6.833	6.73764	6.50887	6.18277	5.56717	7.13197	7.13897	7.1289	7.03743	6.00336	6.11816	3.59807	3.58479
P12688	YPK1	Serine/threonine-protein kinase YPK1	44	5.99479	5.92409	6.03529	5.87518	6.32875	5.74711	6.34675	6.11721	6.24489	6.44237	6.34015	6.55637	6.78923	6.67415	6.34042	6.24324
Q99312	ISN1	IMP-specific 5'-nucleotidase 1	44	5.75825	6.13358	6.16313	6.20716	6.02408	6.38065	6.25687	6.56948	5.55068	5.74885	5.55437	6.06152	6.48672	6.37352	7.28556	7.44559
Q12055	FAP7	Adenylate kinase isoenzyme 6 homolog FAP7	44	6.44034	6.69672	6.85355	6.48904	6.44917	6.53656	6.04702	5.74187	6.46833	6.67469	6.68384	6.75922	6.35552	6.3009	4.9226	4.58064
P38281	APD1	Actin patches distal protein 1	44	5.82156	5.81627	5.76296	5.91221	5.70715	6.03724	6.34557	6.70942	5.63031	5.6175	5.60676	5.62466	6.41866	6.39948	8.07828	8.51196
P22135	ATP12	Protein ATP12, mitochondrial	44	6.44618	6.25952	6.21556	6.46466	6.0974	6.41477	6.06367	6.14172	6.62779	6.38954	5.90169	6.12352	5.69836	5.85307	6.54491	6.75763
P52918	MSN5	Protein MSN5	44	5.8523	6.16299	5.74185	5.89265	5.98408	5.836	6.26924	6.5125	5.89023	6.05801	5.89144	5.88962	6.59338	6.44302	7.43631	7.54638
P38251	RFC5	Replication factor C subunit 5	44	6.24878	6.10459	6.47095	6.33125	6.63714	6.40385	6.37198	6.13264	6.45218	6.53227	6.23614	6.48478	6.20802	6.66	5.27414	5.4513
P39012	GAA1	GPI transamidase component GAA1	44	5.81471	6.10842	6.18315	6.4509	6.28224	6.05279	6.46181	6.81839	6.32153	5.44962	6.40924	6.35456	6.40148	6.42196	6.26238	6.20684
Q04432	HSP31	Glutathione-independent glyoxalase HSP31	44	5.21645	5.08663	5.40873	5.66651	5.5541	5.79233	6.84598	7.17023	4.80054	5.17516	4.80548	4.86034	6.18001	6.24828	10.3856	10.8036
P53925	YNL115C	Uncharacterized vacuolar membrane protein YNL115C	44	5.29729	5.33686	5.58596	5.55227	5.87247	5.50496	6.13562	7.12587	5.62171	5.4062	5.54337	5.65818	6.59232	6.04141	9.38446	9.34103
P38828	LSM12	Protein LSM12	44	6.57469	6.35748	6.43443	6.50354	6.35929	6.53691	6.39594	5.92331	6.88038	6.687	6.67286	6.50962	6.18336	6.02815	4.96427	4.98877
P53894	CBK1	Serine/threonine-protein kinase CBK1	44	6.6183	6.68364	6.44202	6.36844	6.27753	6.32262	6.22284	6.17693	6.72568	6.25667	6.32993	6.35741	6.15153	6.22773	5.47598	5.36275
P38993	FET3	Iron transport multicopper oxidase FET3	44	6.78153	6.39388	6.92557	6.58162	6.39629	6.61159	5.79593	5.49393	7.09181	7.05943	6.65157	6.68962	5.48203	5.74882	5.30489	4.99149
P11353	HEM13	Oxygen-dependent coproporphyrinogen-III oxidase	44	5.93309	6.14597	5.97836	6.43022	6.08798	5.99045	6.51789	5.55311	5.999	6.43226	6.17079	6.3172	6.31901	5.8606	7.20129	7.06276
P20840	SAG1	Alpha-agglutinin	44	6.28524	6.50341	6.61263	6.63576	6.46916	6.55786	5.54935	5.20249	6.67029	7.2011	7.21118	7.34226	5.47532	5.44295	5.47264	5.36837
P49954	NIT3	Omega-amidase NIT3	44	5.90154	5.86023	5.88367	5.96038	6.05163	5.88517	6.38271	6.54585	6.2134	6.03976	6.436	5.93661	6.46663	6.45923	7.03855	6.93863
P32445	RIM1	Single-stranded DNA-binding protein RIM1, mitochondrial	44	6.82704	6.91516	6.40601	6.08063	6.65441	6.6692	5.97461	5.46627	5.91839	5.86176	6.54894	6.5233	6.83508	6.7119	5.14104	5.46625
Q99258	RIB3	3,4-dihydroxy-2-butanone 4-phosphate synthase	43	5.82459	5.86341	5.69823	6.69763	5.82604	6.25305	6.5921	6.13848	5.93744	6.08856	6.34994	5.78287	7.26523	7.33465	6.12352	6.22428
P05319	RPP2A	60S acidic ribosomal protein P2-alpha	43	6.27876	7.40766	6.13121	6.17462	6.37775	5.72919	5.47438	5.3195	6.77246	6.71635	7.0249	7.12229	6.4406	6.31201	5.70334	5.01498
P47031	IML2	Inclusion body clearance protein IML2	43	5.15243	5.53737	5.69106	5.65077	5.89933	5.64711	6.32406	6.55715	5.09617	5.35823	6.03992	6.14897	8.75656	8.58251	6.9151	6.64328
P32505	NAB2	Nuclear polyadenylated RNA-binding protein NAB2	43	6.33328	6.48737	6.61941	6.14747	6.3118	6.48942	6.2033	5.67189	6.33377	5.43871	6.46833	6.35229	6.11147	6.2284	6.41107	6.392
P32849	RAD5	DNA repair protein RAD5	43	6.71571	6.85092	6.44812	6.51973	6.56469	6.358	6.07306	6.14998	7.03838	6.84976	6.79678	6.65206	5.90544	6.05761	4.63549	4.38426
P38620	PRS2	Ribose-phosphate pyrophosphokinase 2	43	6.68544	6.89615	6.52262	6.66811	6.27151	6.35606	6.44046	6.04435	6.3171	6.62486	6.34865	6.21247	5.87213	6.02294	5.60668	5.11048
P47166	SGM1	Protein SGM1	43	6.62005	6.9762	6.39028	6.57803	6.43966	5.98257	5.89153	5.90747	6.71065	6.92593	6.95695	6.64526	6.27602	6.21241	4.71008	4.77691
Q99257	MEX67	mRNA export factor MEX67	43	6.30911	6.3857	6.70115	6.05683	6.21077	6.09363	6.18178	6.00481	6.59423	6.51173	6.22721	6.26935	6.1205	6.82623	5.6836	5.82338
P17076	RPL8A	60S ribosomal protein L8-A	43	7.25103	7.04143	8.42317	7.75049	6.53512	7.52968	5.93654	5.00849	5.41387	6.5259	5.98805	7.0682	5.35344	6.48561	4.0137	3.67528
P06839	RAD3	General transcription and DNA repair factor IIH helicase subunit XPD	43	6.65674	6.61324	6.37474	5.9624	6.36506	6.18296	6.19401	6.52694	6.52773	6.609	6.38627	6.25234	6.08188	6.20625	5.4575	5.60293
P43579	IES1	Ino eighty subunit 1	43	6.72225	6.7745	6.28822	6.40591	6.41081	6.34519	6.26118	5.89765	7.20053	6.96923	6.73283	6.67867	6.10514	5.95326	4.62208	4.63255
P39104	PIK1	Phosphatidylinositol 4-kinase PIK1	43	6.30228	6.61137	6.3489	6.44284	6.27294	6.36653	6.21176	5.93662	6.63596	6.4763	6.46852	6.45905	6.14099	6.1105	5.69168	5.52375
P09734	TUB3	Tubulin alpha-3 chain	43	6.08518	6.09812	6.20816	6.23142	6.22705	6.24002	6.26315	6.49017	6.08183	6.23633	6.17445	6.19215	6.69575	6.47653	6.06408	6.23562
P12754	GCD2	Translation initiation factor eIF-2B subunit delta	43	6.76239	6.88423	6.79181	6.57338	6.58617	6.7148	6.19669	5.65288	6.07134	6.61821	6.31528	6.63571	6.14672	6.22424	4.96326	4.8629
P40160	RIO2	Serine/threonine-protein kinase RIO2	43	6.77757	6.37809	6.47625	6.46554	6.31862	6.49591	6.48257	6.1356	6.78183	6.72449	6.57967	6.60097	6.07918	6.22908	4.77766	4.69694
P27466	CMK1	Calcium/calmodulin-dependent protein kinase I	43	6.09053	6.24173	6.37487	6.41492	5.81974	6.45869	6.2857	6.25157	6.16546	6.07801	5.62616	5.81167	5.80407	5.63255	7.53974	7.40459
P48361	ASK10	Activator of SKN7 protein 10	43	5.74493	6.03942	5.71344	6.23935	6.03503	5.67803	6.41964	6.78436	5.84262	5.88286	5.94568	6.04793	6.68286	6.4412	7.4808	7.02186
P32500	NDC1	Nucleoporin NDC1	43	6.52388	6.58028	6.23316	6.53311	6.43601	6.36745	6.21047	6.22483	6.67879	6.77351	6.59096	6.51245	6.15406	6.26713	5.03783	4.87608
P16451	PDX1	Pyruvate dehydrogenase complex protein X component, mitochondrial	43	6.27651	6.38182	6.18141	6.1089	6.15857	6.50979	6.134	5.82642	6.15956	6.09982	6.24865	6.1865	6.56711	6.64159	5.9694	6.54995
P36081	PSG1	PMA1 stabilization in the Golgi protein 1	43	5.98174	6.07565	6.1186	6.00151	6.15168	6.06133	6.0237	5.91195	6.44403	6.6287	6.32627	6.32655	6.25875	6.38497	6.62152	6.68306
P38221	CDS1	Phosphatidate cytidylyltransferase	43	6.78406	6.58363	6.53493	6.3466	5.91331	6.17995	5.57921	5.05996	7.28103	7.26115	7.23264	7.0889	6.07302	5.64386	5.20535	5.2324
P07807	DFR1	Dihydrofolate reductase	43	6.29809	6.26609	6.2738	5.99201	6.25969	6.09321	6.40258	6.22836	6.60649	6.46932	6.72886	6.3117	6.51003	6.2264	5.66334	5.67004
P32864	MRS6	Rab proteins geranylgeranyltransferase component A	43	6.63522	6.80085	6.38051	6.37901	6.26302	6.36229	6.2001	6.37648	6.88019	6.54473	6.58356	6.22234	5.87095	5.99495	5.23427	5.27152
P40081	YER134C	Putative magnesium-dependent phosphatase YER134C	43	6.01013	5.75915	5.96024	6.00368	6.12751	6.26361	6.72481	6.63165	5.72678	5.60129	5.92479	5.76041	6.70323	6.41377	7.12812	7.26083
P28321	YJU3	Monoglyceride lipase	43	5.53737	5.24454	5.73307	5.72593	5.86493	6.02246	6.19128	6.56415	5.83641	5.82528	6.10364	6.06912	6.59918	6.61075	7.91423	8.15766
Q12511	PTC5	[Pyruvate dehydrogenase [acetyl-transferring]]-phosphatase 1, mitochondrial	43	6.11278	6.36166	6.44963	6.38962	6.28403	6.46077	6.50893	6.16583	6.12095	6.24243	5.89865	6.10534	6.49792	6.28213	6.18055	5.93879
Q06169	PEX30	Peroxisomal membrane protein PEX30	43	6.19723	6.37971	6.48112	6.47712	6.24808	6.1397	6.11626	5.53117	6.57352	6.96196	6.6991	6.51414	6.29622	6.47621	5.39637	5.51209
P38961	RRP8	25S rRNA (adenine(645)-N(1))-methyltransferase	43	6.94144	6.94389	6.40746	6.69506	6.5973	6.33316	6.24536	6.12462	7.55368	7.11147	6.97813	6.68155	5.69193	5.64651	4.01766	4.03076
P36101	TCD2	tRNA threonylcarbamoyladenosine dehydratase 2	43	6.28458	6.55021	6.37959	6.51968	6.08474	6.19629	6.23853	6.28905	7.04946	6.73434	6.55856	6.69995	5.9538	6.20066	5.19954	5.06101
Q99297	ODC2	Mitochondrial 2-oxodicarboxylate carrier 2	43	6.08518	6.24312	6.17024	6.26727	6.62908	6.11916	6.66589	6.15606	6.30496	5.98798	6.41623	6.21916	7.63506	7.51006	5.03728	4.55326
P47089	TMA22	Translation machinery-associated protein 22	43	6.97187	6.59225	6.59298	6.36198	6.69583	6.59823	5.75356	5.36947	7.19394	7.0896	7.10586	6.93953	5.91506	6.33218	4.21667	4.271
Q86ZR7	YKL033W-A	Uncharacterized hydrolase YKL033W-A	43	6.23866	6.20679	6.32474	6.03085	5.89679	6.22117	6.33508	6.09008	6.65808	6.57245	6.53262	6.4145	7.20596	7.07531	5.16058	5.03635
P32523	PRP19	Pre-mRNA-processing factor 19	43	6.2707	6.63469	6.58308	6.65887	6.38962	6.84395	6.34814	6.15497	6.35057	6.57333	6.51768	6.46951	6.10658	6.33636	4.94475	4.81721
P40518	ARC15	Actin-related protein 2/3 complex subunit 5	43	6.27529	5.92065	6.12318	5.72482	6.36065	6.34939	6.87542	6.26198	5.71475	5.50549	5.96259	5.84551	6.98991	6.87641	6.40044	6.81352
P38351	PAF1	RNA polymerase II-associated protein 1	42	6.52125	6.44401	6.36651	6.6131	6.38506	6.40804	6.02647	6.08834	6.56923	6.75217	6.63757	6.71081	5.7209	6.01089	5.51262	5.23303
Q03407	PKH1	Serine/threonine-protein kinase PKH1	42	6.39472	6.58648	6.36037	6.31674	6.27187	6.27363	6.06914	5.91683	6.47564	6.48492	6.2395	6.29097	6.08932	6.08124	6.20665	5.94197
P53155	YGL082W	Uncharacterized protein YGL082W	42	5.97069	5.97275	6.04039	6.16652	6.15343	6.38679	6.48428	6.38633	6.03131	5.70924	5.7421	5.92043	6.36973	6.13285	7.13965	7.39353
P25719	CPR3	Peptidyl-prolyl cis-trans isomerase C, mitochondrial	42	5.99711	5.87176	5.93116	6.03302	5.93406	6.10336	6.29821	6.83938	5.48896	5.94327	5.825	6.10693	6.68135	6.55451	6.93356	7.45835
P43554	SWP82	SWI/SNF global transcription activator complex subunit SWP82	42	6.26771	6.37195	6.52882	6.3464	6.38096	6.41417	6.39504	6.61684	6.26736	6.30577	6.23891	6.17785	5.91193	5.9907	6.04826	5.73732
P32906	MNS1	Endoplasmic reticulum mannosyl-oligosaccharide 1,2-alpha-mannosidase	42	6.1007	6.11583	6.1907	6.0997	6.10971	6.16412	6.34969	6.29413	6.31979	6.14546	6.38031	6.10368	6.08851	6.25826	6.58996	6.68947
P40956	GTS1	Protein GTS1	42	6.26015	6.14247	6.2226	6.13979	6.49995	6.46517	6.62745	6.20833	6.33335	6.24064	6.45942	6.23283	6.5481	6.59802	5.53588	5.48585
P53729	YNR029C	Uncharacterized protein YNR029C	42	6.56386	6.62608	6.3243	6.48234	6.37176	6.03591	6.41374	6.4106	6.44837	6.40569	6.29782	6.49283	6.3873	6.17345	5.46348	5.10245
Q3E764	TMA7	Translation machinery-associated protein 7	42	6.8766	6.95969	7.09528	6.65906	6.98609	7.12911	5.62715	4.75101	6.57096	7.24855	7.07206	7.48283	7.19276	7.78224	2.4645	2.10211
P32179	MET22	3'(2'),5'-bisphosphate nucleotidase	42	6.01234	6.00147	5.96164	5.8633	6.24306	6.25324	6.70376	6.61848	5.67664	5.71919	6.14438	6.12339	7.46037	7.38455	5.73512	6.09906
Q06245	SEC10	Exocyst complex component SEC10	42	6.56561	6.50388	6.40869	6.40441	6.34656	6.21565	6.22544	5.86237	6.56818	6.4337	6.39277	6.47118	6.07004	6.12357	5.92152	5.48642
P34110	VPS35	Vacuolar protein sorting-associated protein 35	42	6.33525	6.56359	6.28743	6.29907	6.3044	6.12591	5.8724	6.22368	6.48544	6.34068	6.17199	6.33471	5.88019	5.90914	6.54632	6.31979
P36152	DRE2	Fe-S cluster assembly protein DRE2	42	6.48908	6.50194	6.3093	6.49974	6.43695	6.60691	6.12358	5.26847	7.54463	7.90568	7.22577	7.26334	5.83207	6.12858	4.01787	3.84608
P38230	ZTA1	Probable quinone oxidoreductase	42	5.56949	5.77256	5.65566	5.72272	5.84214	5.64616	6.22959	6.75136	5.1232	5.18767	5.43717	5.38945	6.10643	6.08231	9.4893	9.99478
Q00776	APM1	AP-1 complex subunit mu-1-I	42	6.1809	6.29727	6.38934	6.21601	6.17322	6.20698	6.43963	6.22811	6.35598	6.39111	6.11541	6.2391	6.12441	6.22389	6.20334	6.21531
Q08096	RCL1	RNA 3'-terminal phosphate cyclase-like protein	42	6.47501	6.58195	6.45708	6.49433	6.54518	6.21454	6.31824	6.11272	6.96169	6.79372	6.58931	6.69258	6.06236	5.76638	4.92847	5.00644
P36047	SDS22	Protein phosphatase 1 regulatory subunit SDS22	42	5.54951	5.47168	5.6266	5.61374	5.72925	5.85317	6.3697	6.74032	5.55805	5.28282	5.44242	5.20013	6.58535	6.22693	9.34351	9.40681
P38297	FZO1	Mitofusin FZO1	41	7.10619	6.77524	6.60515	6.49861	6.49834	6.5207	5.92468	6.06812	6.95216	6.69867	6.59515	6.44451	5.42505	5.48763	5.28062	5.11917
Q06629	HDA2	HDA1 complex subunit 2	41	6.66539	6.45779	6.21064	6.48788	6.30065	6.4381	6.45524	6.30348	6.64361	6.25315	6.4481	6.46773	6.37292	6.32127	5.14875	5.0253
Q12164	POM33	Pore membrane protein of 33 kDa	41	5.58752	5.62474	5.8736	5.77784	5.8921	6.14925	6.27206	6.49915	5.4798	5.47319	5.51706	5.68094	6.38143	6.26268	8.82569	8.70295
Q05584	GLO2	Hydroxyacylglutathione hydrolase, cytoplasmic isozyme	41	5.68855	5.79714	6.23415	6.09106	5.69601	6.20732	6.29643	6.81566	4.97357	5.35749	5.43039	5.85957	6.43006	6.44757	8.33988	8.33516
P25369	LSB5	LAS seventeen-binding protein 5	41	6.10703	5.97972	5.96133	6.29407	6.2149	6.09387	6.51431	6.56713	5.88083	5.67572	5.89023	6.01143	6.23908	5.98346	7.34514	7.24176
P40350	ALG5	Dolichyl-phosphate beta-glucosyltransferase	41	6.61378	6.41857	5.97157	6.1208	6.18489	6.08467	6.30507	6.33226	6.99977	6.54852	6.59521	6.33582	6.28054	5.91978	5.77262	5.51613
P36168	ESL2	EST/SMG-like protein 2	41	6.23695	6.13901	5.91952	6.13962	6.23934	6.14663	6.16598	6.30259	6.29967	6.53488	6.13166	6.46794	6.35294	6.297	6.41471	6.21156
P40487	DPH1	2-(3-amino-3-carboxypropyl)histidine synthase subunit 1	41	6.72864	6.45333	6.26001	6.7206	6.62457	6.25389	6.59759	5.8091	7.02735	6.83187	6.50228	6.70146	5.92552	6.12852	4.66878	4.7665
P22224	SEC15	Exocyst complex component SEC15	41	6.24244	6.3766	6.3309	6.56179	6.16317	6.05381	6.2782	6.5042	6.11134	5.98207	6.11496	6.24677	6.11101	6.18002	6.65181	6.09091
P38970	HAL5	Serine/threonine-protein kinase HAL5	41	7.04915	6.997	6.79506	6.71195	6.44734	6.25471	5.99312	5.65667	6.67805	6.65889	6.64297	6.45205	6.11895	5.78866	4.92668	4.82876
P25569	GID7	Glucose-induced degradation protein 7	41	5.83864	6.01762	6.08512	5.90663	5.89474	5.80345	6.26135	6.32704	5.90042	6.04045	5.87068	5.80281	6.37698	6.33864	7.85225	7.68317
P32486	KRE6	Beta-glucan synthesis-associated protein KRE6	41	6.73913	6.85189	6.5327	6.59577	6.34676	6.54714	5.96345	5.78618	6.79875	7.02306	6.74191	6.63898	6.46531	6.30495	4.34475	4.31927
Q03264	NGL2	RNA exonuclease NGL2	41	6.46295	6.67016	6.65754	6.44196	6.3417	6.34813	6.30141	6.03904	6.64574	6.5566	6.5956	6.46684	6.13638	6.35188	4.87602	5.10803
P43567	AGX1	Alanine--glyoxylate aminotransferase 1	41	4.44937	4.68135	4.9221	4.95613	5.68875	5.21548	6.11296	7.82106	4.22384	4.16934	4.37883	4.4239	5.51716	5.61363	13.7448	14.0813
P43586	LOC1	60S ribosomal subunit assembly/export protein LOC1	41	7.01008	6.91008	6.86422	6.70997	6.80969	6.65175	6.32084	5.78342	7.5526	7.23427	6.98883	6.88467	5.82966	5.81215	3.25659	3.38118
P47103	CPR7	Peptidyl-prolyl cis-trans isomerase CYP7	41	6.38405	6.18711	6.21018	6.2138	6.2417	6.26295	6.45345	6.20118	6.1198	6.30533	6.26095	6.08018	6.06458	6.08945	6.39403	6.53126
P40561	SGN1	RNA-binding protein SGN1	41	6.61339	6.79676	6.52163	6.32333	6.48917	6.36362	6.06185	5.73208	6.48911	6.86126	6.60288	6.49135	6.20589	6.01139	5.03235	5.40395
Q99247	DUF1	DUB-associated factor 1	41	5.98032	6.1867	6.43075	6.27843	6.1563	6.36674	6.16259	6.39833	6.14634	6.36925	6.19405	6.42939	6.35579	6.47564	5.98227	6.08711
P13186	KIN2	Serine/threonine-protein kinase KIN2	41	6.86098	7.1004	6.80103	6.66772	6.34719	6.39773	6.08978	5.73617	6.75066	6.68591	6.63403	6.77134	6.12322	6.57259	4.32667	4.13457
P22943	HSP12	12 kDa heat shock protein	41	5.93919	6.99364	4.35201	4.02637	4.84428	3.15947	2.57698	4.24424	1.96557	2.20645	5.02101	5.34442	6.077	6.309	18.5641	18.3763
Q02979	GDE1	Glycerophosphocholine phosphodiesterase GDE1	41	6.32385	6.26236	6.31641	6.28771	5.95672	6.52768	6.22891	6.15441	6.67905	6.33316	6.45125	6.22709	6.11357	6.32512	5.89473	5.91798
P53551	HHO1	Histone H1	41	7.12298	7.15052	7.0654	6.74184	6.81387	7.03387	6.38713	5.83856	6.68405	6.89095	6.85515	6.73525	5.87504	6.03065	3.3849	3.38984
P38713	OSH3	Oxysterol-binding protein homolog 3	41	6.84272	6.89126	6.19318	6.62165	6.32954	6.15788	6.14601	6.04923	6.70339	6.66307	6.4085	6.56461	6.19276	6.37859	4.96705	4.89055
P38075	PDX3	Pyridoxamine 5'-phosphate oxidase	41	5.34005	5.4086	5.53894	5.52729	5.86725	6.1464	6.59726	6.64033	5.27825	5.8045	5.64662	5.81136	6.99214	7.08729	7.98603	8.32769
P53834	HCH1	Hsp90 co-chaperone HCH1	41	5.97431	6.04269	5.99514	5.7462	6.03028	5.86957	5.98786	6.19227	6.55702	6.28316	6.30786	6.44589	6.40157	6.47282	6.91726	6.77611
P38845	CRP1	Cruciform DNA-recognizing protein 1	41	6.23844	6.19529	6.15882	6.0067	6.30449	5.891	6.07791	6.09239	6.14291	6.36578	6.66817	6.22167	6.66564	6.6581	6.05727	6.2554
P36528	MRPL17	54S ribosomal protein L17, mitochondrial	41	7.15052	6.97906	6.90858	6.66399	6.54348	6.84861	6.07883	5.4859	7.07132	6.95396	6.44388	6.23629	5.66308	5.64607	4.6569	4.66954
P53878	YNL181W	Uncharacterized oxidoreductase YNL181W	41	6.41152	6.23414	6.04851	6.09878	6.30938	6.14832	6.31008	6.05345	6.35106	6.17326	6.29919	6.02589	6.26605	6.31104	6.36227	6.59707
Q02939	TFB2	General transcription and DNA repair factor IIH subunit TFB2	41	6.53906	6.64054	6.4883	6.58977	6.26833	6.15645	6.39195	6.23993	6.43786	6.49807	6.12599	6.34924	6.39095	6.38426	5.34005	5.15927
Q06682	UBX5	UBX domain-containing protein 5	41	6.56113	6.90716	6.4907	5.13911	6.23826	6.07575	5.98481	5.39703	7.23957	6.52934	6.88928	6.36342	6.45163	6.32494	5.57045	5.8374
P32458	CDC11	Cell division control protein 11	41	6.26848	6.30308	6.64152	6.74398	6.51384	6.54269	6.05069	5.76989	6.58518	6.84347	6.28759	6.36534	6.19392	6.18162	5.485	5.2237
Q06177	TMA10	Translation machinery-associated protein 10	41	8.41711	9.68598	9.0139	7.55761	6.86392	8.55638	5.75028	4.75731	4.69881	5.3281	5.31793	5.94283	7.11187	5.55564	2.7189	2.72344
Q03714	USA1	U1 SNP1-associating protein 1	40	6.13589	6.47566	6.20617	6.40256	6.52621	6.2588	5.98936	6.33599	6.69241	6.25866	6.05174	6.35058	6.16277	6.17686	6.10572	5.87063
P32769	HBS1	Elongation factor 1 alpha-like protein	40	5.80592	5.67124	5.78282	6.00375	5.94545	5.83655	6.17361	6.29888	6.46527	5.95934	6.24238	6.07036	6.48346	6.36485	7.33714	7.55897
P25367	RNQ1	[PIN+] prion protein RNQ1	40	6.12586	6.41986	6.24111	6.2495	6.09711	6.17479	6.12734	6.50179	5.72659	5.80891	6.18306	6.12308	6.0199	6.25159	7.20328	6.74624
P53840	TOF1	Topoisomerase 1-associated factor 1	40	6.24142	6.47909	6.43674	6.41957	6.75324	6.47944	5.92355	6.06727	6.72662	6.56262	6.50221	6.19493	6.11949	6.28449	5.51314	5.29618
Q03656	SKY1	Serine/threonine-protein kinase SKY1	40	6.38994	6.37342	6.49836	6.22177	6.44505	6.27866	6.14974	6.15794	6.47683	6.47323	6.34545	6.25278	6.36342	6.3282	5.60969	5.63553
Q12168	ACF2	Endo-1,3(4)-beta-glucanase 2	40	5.83601	6.16756	5.96324	6.17424	6.03246	5.84705	6.30234	6.78441	6.13604	5.75892	6.08888	5.96376	6.42905	6.36874	7.09989	7.0474
P48813	GNP1	High-affinity glutamine permease	40	6.87138	7.08689	6.74855	6.65892	7.0021	6.48771	6.37733	5.94322	7.06458	7.02595	7.0642	7.3235	6.14459	6.11132	3.22533	2.86442
P33417	IXR1	Intrastrand cross-link recognition protein	40	6.98266	6.87068	6.83308	6.48254	6.68546	6.76874	6.36112	6.05902	6.84557	7.05377	6.78727	6.90256	5.82085	6.02459	3.72132	3.80076
P25336	MSH3	DNA mismatch repair protein MSH3	40	6.6345	6.87169	6.29167	6.35775	6.49337	6.11123	6.18375	5.8904	6.84676	6.60586	6.33401	6.67575	6.18297	6.24379	5.33572	4.94077
P40363	YJL068C	S-formylglutathione hydrolase	40	5.55519	5.24964	5.45819	5.73783	5.77441	5.54954	6.18001	7.02784	5.74066	5.36314	5.43393	5.30198	6.70468	6.29368	9.23485	9.39444
P09959	SWI6	Regulatory protein SWI6	40	6.78634	6.98211	6.76656	6.40137	6.88987	6.46295	6.28396	6.09994	6.71684	6.62927	6.48014	6.57667	5.9817	6.27485	4.42988	4.23755
P32770	NRP1	Asparagine-rich protein	40	6.41005	6.53758	6.70117	6.78961	6.69726	6.3507	6.17545	6.04451	7.02336	6.56995	6.67752	7.08827	6.19081	6.07841	4.39116	4.27419
P22768	ARG1	Argininosuccinate synthase	40	3.37505	3.27416	3.67561	3.88127	4.75452	4.7649	9.2957	8.28851	3.17517	3.20538	3.99123	4.03509	15.6779	14.5421	6.68951	7.37388
P34078	LTV1	Protein LTV1	40	6.59142	6.92282	6.68026	6.41034	6.20735	6.25572	5.88816	5.69631	7.71032	7.1842	7.23469	6.96975	6.00797	5.91952	4.20943	4.11174
P39105	PLB1	Lysophospholipase 1	40	5.54412	5.78408	5.40555	5.72751	5.73658	5.50284	6.53854	6.74386	5.27221	5.85351	5.58961	5.48463	7.93731	7.74158	7.44985	7.68822
Q06554	IRC20	Uncharacterized ATP-dependent helicase IRC20	40	6.03964	6.23994	6.19629	6.25456	6.42313	6.01238	6.31543	6.86205	6.49456	6.55465	6.49636	6.47444	6.59236	6.7411	5.30263	5.00047
P10962	MAK16	Protein MAK16	40	6.46873	7.06248	6.48476	6.78836	6.62994	6.38426	5.9807	6.03559	6.89199	6.90193	6.76143	6.80503	5.92954	5.90867	4.55581	4.41079
P36009	DHR2	Probable ATP-dependent RNA helicase DHR2	40	6.52948	6.46203	6.56854	6.2131	6.39275	6.20522	6.08734	6.17566	7.08298	6.82534	6.80774	6.77944	5.92269	6.13491	4.93	4.88279
P53107	YRB30	Ran-specific GTPase-activating protein 30	40	6.29134	6.35718	6.44101	6.38262	5.89749	6.21018	6.24314	6.12715	6.02758	6.23484	6.08019	6.19447	6.33534	6.16238	6.38285	6.63223
Q08199	SIL1	Nucleotide exchange factor SIL1	40	6.25527	6.40493	6.17353	6.33733	6.09048	5.84894	6.25657	5.72953	6.55171	6.68424	6.34556	6.02282	6.36189	6.09066	6.45504	6.3915
P16661	ALG1	Chitobiosyldiphosphodolichol beta-mannosyltransferase	40	5.92778	5.96151	5.78157	6.03105	6.02792	6.05519	6.33097	6.60286	6.34363	6.11882	6.14196	6.19294	6.63141	6.63207	6.50249	6.71783
P53617	NRD1	Protein NRD1	40	6.85048	6.67181	6.90465	6.57172	6.54832	6.78118	6.09847	5.76135	6.70448	6.85515	6.6099	6.60764	6.05472	5.99542	4.57514	4.40958
P12383	PDR1	Transcription factor PDR1	40	6.02683	6.14457	6.20258	6.13094	6.06037	6.03404	6.40121	6.37553	6.50568	6.27642	6.47845	6.4556	6.80049	6.4738	5.62249	6.011
P38932	VPS45	Vacuolar protein sorting-associated protein 45	40	6.23468	6.23678	6.05723	6.10108	5.88034	6.2703	6.3222	6.46591	6.27018	5.98161	5.94177	6.18386	6.59375	6.30513	6.5111	6.64408
P42826	XKS1	Xylulose kinase	40	5.73582	5.67348	5.90051	6.12201	6.08037	5.78003	6.36623	6.87454	5.34775	5.4487	5.47549	5.25731	6.35579	5.98862	8.86861	8.72475
Q02773	RPM2	Ribonuclease P protein component, mitochondrial	40	6.93044	7.43452	6.79346	6.52021	6.44812	6.58284	6.50973	6.07391	6.81796	6.64065	5.99569	5.96761	5.76321	5.77316	4.94639	4.8021
P40545	HIS6	1-(5-phosphoribosyl)-5-[(5-phosphoribosylamino)methylideneamino] imidazole-4-carboxamide isomerase	40	6.10686	6.0784	6.00596	6.33798	6.63935	6.35573	6.47308	6.50471	6.06784	5.82636	6.21675	6.22816	6.26271	6.17942	6.30546	6.41122
P25359	RRP43	Exosome complex component RRP43	40	6.4272	6.56607	6.53482	6.08965	6.41352	6.36988	6.29616	6.28053	6.51769	6.54864	6.58742	6.39255	5.81121	5.84765	5.61914	5.69788
P43569	CAF16	CCR4-associated factor 16	40	6.3778	6.07959	6.27317	6.15184	6.01622	6.35659	6.58445	6.30296	5.9827	5.89939	5.82943	6.03905	6.56809	6.31687	6.48082	6.741
P38710	INM1	Inositol monophosphatase 1	40	5.77195	5.90787	5.78116	6.25801	6.1978	6.19885	6.77075	6.70215	5.77772	6.05086	6.10828	5.90706	6.68985	6.74059	6.45004	6.68704
Q99260	YPT6	GTP-binding protein YPT6	40	6.28043	6.35275	6.05021	6.59017	6.25039	6.35371	6.36034	6.364	6.1722	6.37665	6.1789	6.46313	6.29894	6.33016	5.66741	5.91061
P32896	PDC2	Protein PDC2	40	6.23363	6.27062	6.14328	6.29138	6.16987	6.12694	6.31481	6.36288	6.26316	6.09746	6.06464	6.43744	6.33752	6.39736	6.40129	6.08772
P26793	RAD27	Flap endonuclease 1	40	6.14173	5.96775	6.20694	6.42663	6.12354	6.30338	6.10136	6.07173	7.04435	6.71694	6.59338	6.69019	6.34203	6.05565	5.53801	5.67637
Q04347	BUD22	Bud site selection protein 22	40	6.57768	6.5903	6.37618	6.71728	6.47518	6.49575	6.65302	6.37945	6.70737	6.98203	6.78744	6.77528	5.97653	6.22497	4.13306	4.14848
Q12486	YOR131C	Uncharacterized hydrolase YOR131C	40	6.5379	6.31775	6.37084	6.26486	6.33419	6.45839	6.42851	6.25052	6.20759	6.1615	6.18195	6.02986	6.21921	6.26486	6.00293	5.96915
P32495	NHP2	H/ACA ribonucleoprotein complex subunit NHP2	40	6.8919	6.90564	6.95682	6.57048	6.50055	6.79302	6.12779	5.61413	6.57706	6.68599	6.35819	6.76328	5.89859	6.17299	4.67656	4.50702
Q08920	CBC2	Nuclear cap-binding protein subunit 2	40	6.4674	6.60236	6.64671	6.11242	6.31444	6.39001	6.17982	6.13254	6.61337	6.6072	6.37142	6.22736	5.90115	6.15153	5.77486	5.50743
P39726	GCV3	Glycine cleavage system H protein, mitochondrial	40	6.17603	6.00865	5.53397	5.31435	5.85463	5.78472	5.59976	5.95228	4.3165	4.9085	6.12739	6.06973	6.96381	7.04657	9.15023	9.19288
P38085	TAT1	Valine/tyrosine/tryptophan amino-acid permease 1	39	7.07115	6.7316	6.41292	6.41374	6.71802	6.21336	5.91311	5.89164	8.06662	7.38386	7.83274	7.60582	5.72001	5.91577	3.11094	2.99871
P53196	RPN14	26S proteasome regulatory subunit RPN14	39	5.6839	5.5246	5.75881	5.73134	6.07779	5.98479	6.55878	6.75881	5.62155	5.85053	5.6038	5.51787	6.15602	6.5159	8.39716	8.25835
P40959	MVP1	Sorting nexin MVP1	39	5.99413	5.87592	6.10239	6.16108	6.12007	6.32384	6.25416	6.48827	6.10389	6.03596	6.24944	5.96803	6.34264	6.36065	6.86327	6.75626
P46151	MET12	Methylenetetrahydrofolate reductase 1	39	6.40987	6.45973	6.28928	5.9587	6.30247	6.36797	6.36509	6.3339	6.4018	6.27393	6.49446	6.28429	6.16025	6.12092	5.89654	5.8808
Q99189	MTR10	mRNA transport regulator MTR10	39	6.11858	6.02624	6.30204	6.03011	6.20851	6.15439	6.36245	6.84583	6.20344	6.08511	6.18563	5.79395	5.87945	5.87688	6.94305	6.98435
P53972	RCM1	25S rRNA (cytosine(2278)-C(5))-methyltransferase	39	6.61209	6.68187	6.67673	6.79528	6.78941	6.5013	6.3552	6.09856	6.74288	6.87326	6.36668	6.63481	5.9203	5.86908	4.6985	4.38406
P32502	GCD7	Translation initiation factor eIF-2B subunit beta	39	6.24475	6.29278	6.34792	6.38487	6.51665	6.11632	6.32956	6.38105	6.2933	6.25013	6.52156	6.40038	6.11615	6.01192	6.01879	5.77387
Q02629	NUP100	Nucleoporin NUP100/NSP100	39	6.68524	6.49506	6.57716	6.48743	6.44563	6.65218	6.09423	5.66157	6.80273	6.71563	7.09062	7.12546	6.19341	6.28247	4.29259	4.39859
P46676	SUM1	Suppressor of mar1-1 protein	39	6.83186	7.06892	6.77241	6.51762	6.65493	6.62022	6.03572	5.07544	6.73242	7.15355	6.66752	7.12899	6.42879	6.41603	3.99401	3.90156
P37304	PAM1	Protein PAM1	39	6.33453	6.06529	6.77511	6.73573	6.21419	6.19997	6.02065	5.72643	6.54909	6.55709	6.43919	6.59823	5.89289	6.06941	6.03294	5.78926
P23642	VAN1	Mannan polymerase I complex VAN1 subunit	39	6.45299	6.67617	6.19275	6.38856	6.27205	6.2225	6.28906	6.33496	6.05309	6.13932	6.33879	6.41062	6.42254	6.30263	5.79541	5.70857
P40054	SER3	D-3-phosphoglycerate dehydrogenase 1	39	4.95856	5.02178	5.33258	5.05683	5.48585	5.36454	6.49255	6.94643	5.23635	4.91911	4.92719	5.08486	5.89961	5.89028	11.5676	11.8159
P32784	SCT1	Glycerol-3-phosphate O-acyltransferase 1	39	6.63385	6.5335	6.23626	6.19414	6.46878	6.16647	6.04351	6.32268	6.86999	6.27614	6.5994	6.56465	5.6958	5.7658	5.94871	5.68034
P25567	SRO9	RNA-binding protein SRO9	39	6.91434	6.67647	6.93252	6.53014	6.49227	6.39694	6.01254	5.44366	7.39275	7.22484	7.17633	7.24863	6.12918	5.75406	3.95154	3.72379
Q03768	GIR2	Protein GIR2	39	5.90937	6.12333	5.98193	5.9318	6.09057	6.01474	6.39257	6.63061	6.39927	6.13045	6.253	6.21834	6.38601	6.21597	6.75992	6.56212
P25303	SCJ1	DnaJ-related protein SCJ1	39	6.11228	5.8716	5.91099	6.10708	6.11887	6.26441	6.18285	6.19876	6.61858	6.40303	6.43831	6.37729	6.3905	6.7458	6.1687	6.09095
P47057	SNX4	Sorting nexin-4	39	6.05256	5.93816	5.98365	6.04191	6.03153	6.0998	6.51523	6.55226	5.63363	5.88506	5.74798	6.06581	6.48426	6.63657	7.01959	7.312
P40005	GIM4	Prefoldin subunit 2	39	6.98858	6.93543	6.6342	6.1777	6.80955	6.78552	6.82177	5.50353	6.76868	6.30492	6.70011	6.55739	6.53504	6.51938	3.82619	4.13202
P11978	SIR4	Regulatory protein SIR4	39	6.97322	6.48153	6.64589	6.37538	6.15765	6.13088	5.836	5.73645	7.21932	7.07831	7.07611	6.89538	6.3372	6.27704	4.4427	4.33694
P33894	STE13	Dipeptidyl aminopeptidase A	39	5.921	5.937	6.24635	6.01115	5.69216	6.4001	6.19623	6.76734	6.11021	5.9543	5.92332	5.9464	6.65757	6.56297	6.93287	6.74103
Q02256	YVH1	Tyrosine-protein phosphatase YVH1	39	7.07681	6.63535	6.56581	6.46921	6.70415	6.35717	5.81264	5.5921	7.41322	7.09573	7.02641	6.62471	5.96857	6.15707	4.23575	4.2653
P53885	MDG1	Signal transduction protein MDG1	39	7.26211	7.07294	7.42375	6.74457	6.20878	6.9613	5.21508	4.82494	6.9446	7.35491	6.97575	6.8616	5.83014	5.74148	4.32661	4.25144
P38698	PPX1	Exopolyphosphatase	39	6.54251	6.42497	6.39433	6.26678	6.34767	6.27887	6.29772	6.22052	6.37755	6.31714	6.29074	6.23796	6.30569	6.17738	5.95377	5.5664
P33317	DUT1	Deoxyuridine 5'-triphosphate nucleotidohydrolase	39	6.21937	6.08143	6.09225	6.08497	6.33335	6.23046	6.43048	6.3555	6.30928	6.38512	6.35741	6.3571	6.13797	6.60357	6.04079	5.98095
Q06512	NOC4	Nucleolar complex protein 4	39	6.74766	6.63799	6.35627	6.64616	6.54443	6.27995	6.37695	6.15488	6.89276	6.28416	6.66109	6.50926	5.92262	5.96715	4.90393	5.11477
P53633	YIP3	Prenylated Rab acceptor 1	39	6.53226	6.20635	6.21865	6.47306	6.09383	6.4121	6.19737	5.8513	6.52833	6.6797	6.90404	6.74201	6.8236	6.65578	4.79015	4.89148
P53929	YNL108C	Uncharacterized protein YNL108C	39	6.08473	6.02074	6.25451	6.00112	6.52313	6.6629	6.40941	6.44933	6.3105	5.97961	6.51468	6.35233	6.44689	6.62549	5.62359	5.74105
P53337	ERV29	ER-derived vesicles protein ERV29	39	6.14187	6.1436	6.21358	6.28677	6.06749	6.33059	6.09548	5.98538	6.18832	6.15391	6.16558	6.39413	6.71054	6.61979	6.29893	6.20404
Q03629	YML079W	Uncharacterized protein YML079W	39	5.76684	5.61482	5.61985	5.60239	5.96174	6.10666	6.57079	6.42557	5.62038	5.70659	5.80068	5.73376	6.59503	6.67098	7.83173	8.37219
P40043	RGI1	Respiratory growth induced protein 1	39	6.31056	6.88093	7.767	6.8828	6.19785	7.70704	7.23896	7.11379	4.28405	4.9397	4.53529	4.46404	5.48254	4.83583	7.57349	7.78613
P33310	MDL1	ATP-dependent permease MDL1, mitochondrial	38	6.14729	6.68917	6.49239	6.51468	6.35259	6.23456	6.36395	6.18867	6.24249	6.1164	6.19367	6.35456	6.71143	6.78896	5.31357	5.29562
Q03028	ODC1	Mitochondrial 2-oxodicarboxylate carrier 1	38	5.29728	5.44664	5.48906	5.9439	5.71081	6.17351	6.59518	7.84538	5.1832	5.09118	5.09892	5.38288	6.65447	6.58647	8.76537	8.73574
P49626	RPL4B	60S ribosomal protein L4-B	38	7.4537	7.2404	7.2368	7.08834	6.94542	7.02236	5.41301	3.94012	7.84935	8.19199	7.81278	7.52629	5.09502	5.72907	2.66259	2.79277
Q12072	IOC2	ISWI one complex protein 2	38	6.31898	6.52932	6.6708	6.37721	6.22769	6.26392	6.15293	6.14428	6.41104	6.39882	6.62078	6.49422	6.23257	6.27182	5.49095	5.39467
P38697	IMD2	Inosine-5'-monophosphate dehydrogenase 2	38	5.12309	4.99415	4.96389	5.18317	5.05387	5.11859	5.86385	5.62645	7.13898	7.28921	6.75667	6.74074	7.04966	6.54705	8.39065	8.15998
P38775	YHR045W	Putative uncharacterized protein YHR045W	38	5.96914	5.9698	6.4976	6.21683	6.05049	6.25371	6.32373	6.31698	6.23371	6.21284	6.16174	6.07983	6.72283	6.632	6.07595	6.28284
P47818	CCC1	Protein CCC1	38	6.54301	6.49053	6.48394	6.34246	6.45351	6.6189	6.67707	5.98132	6.58211	6.61112	6.40118	6.27212	6.48362	6.26026	4.76898	5.02986
P53935	NST1	Stress response protein NST1	38	6.7998	6.85924	6.77612	6.85776	6.48156	6.29636	5.70231	5.6046	6.98377	7.10803	7.04521	6.90653	5.69626	5.88885	4.57704	4.41654
Q12402	YOP1	Protein YOP1	38	6.6002	6.64812	6.38123	6.37054	6.31733	6.58482	6.3046	5.87648	6.50351	6.85407	6.57771	6.60268	6.00333	6.19187	5.24663	4.93688
P37296	STV1	V-type proton ATPase subunit a, Golgi isoform	38	6.44327	6.66413	6.71243	6.47159	6.11359	6.17976	6.05049	6.0529	6.6246	6.22075	6.40326	6.41101	6.11761	6.23929	5.77547	5.51985
Q12514	NOT5	General negative regulator of transcription subunit 5	38	6.67945	6.49949	6.5832	6.38082	6.47003	6.38546	6.18119	5.90373	6.86226	6.48407	6.6897	6.34685	6.19236	6.1084	5.165	5.06801
P32803	EMP24	Endosomal protein P24B	38	6.43455	6.47216	6.22565	5.95924	6.14959	5.88531	6.18686	6.00642	6.58427	6.12241	6.26778	6.44439	6.34509	6.45622	6.31069	6.14938
P40986	CDC1	Cell division control protein 1	38	6.59217	6.82153	6.67323	6.87404	6.56076	6.53835	6.25602	5.87491	6.41838	6.97822	6.34284	6.39262	5.93022	6.12607	4.92401	4.69662
P20049	TYR1	Prephenate dehydrogenase [NADP(+)]	38	6.2319	6.29668	5.83292	6.108	6.07242	6.02357	6.44346	6.5249	6.73208	6.44067	6.25872	6.29927	6.23043	6.13076	6.19236	6.18184
Q03529	SCS7	Ceramide very long chain fatty acid hydroxylase SCS7	38	6.40897	6.90109	6.07354	6.67165	6.14044	6.34558	5.80672	5.51728	5.93973	6.6166	6.47852	6.44758	7.55068	7.59503	4.80222	4.70438
P40079	LCP5	U3 small nucleolar ribonucleoprotein protein LCP5	38	6.62641	6.45217	6.2676	6.38847	6.20204	6.29045	5.75427	5.7301	7.13166	7.01507	7.03057	6.65743	5.80357	5.8446	5.44313	5.36246
P13259	PCT1	Choline-phosphate cytidylyltransferase	38	6.45732	6.57455	6.37935	6.40742	6.4218	6.51493	6.33475	6.37644	6.18763	6.5087	6.28066	6.04581	5.83443	5.96793	5.97751	5.73076
P43619	BNA6	Nicotinate-nucleotide pyrophosphorylase [carboxylating]	38	5.2623	5.218	5.42887	5.72574	5.80749	5.89278	6.75033	7.18815	5.16548	5.1688	5.39929	5.26552	6.97309	6.85375	8.87577	9.02464
P46956	PHO86	Inorganic phosphate transporter PHO86	38	6.41066	6.33295	6.13243	6.1401	6.37725	6.18953	6.1653	6.57065	6.21802	5.73747	6.06473	6.38856	6.03153	6.27999	6.58967	6.37117
P00044	CYC1	Cytochrome c isoform 1	38	5.82241	5.55877	5.94809	5.7123	6.32564	6.39589	6.40362	7.8043	5.62938	5.42878	5.47208	5.06166	5.51665	5.29664	8.78588	8.83791
P38719	DBP8	ATP-dependent RNA helicase DBP8	38	6.9594	6.71832	6.82318	6.59769	6.59794	6.47686	6.25529	5.71395	7.14192	7.07708	6.58225	6.47522	5.96458	5.83742	4.54928	4.22963
P36104	SWD2	COMPASS component SWD2	38	5.91464	5.87896	6.29797	6.3289	5.9906	6.60463	6.12135	6.15765	6.48148	6.41488	6.38323	6.47845	6.25269	6.3677	6.21254	6.11432
P38930	CKB2	Casein kinase II subunit beta'	38	5.9595	6.11471	6.36319	6.56682	6.345	6.41293	6.39611	6.53952	5.96413	6.25335	6.35838	6.26691	6.23293	6.23837	6.17966	5.80849
Q08746	RRS1	Regulator of ribosome biosynthesis	38	6.7246	6.56486	6.56847	6.43779	7.11671	6.53487	6.1958	5.8107	6.96072	7.13678	6.94065	7.31068	5.91909	6.1903	3.78403	3.80396
P47160	ENT3	Epsin-3	37	6.29246	6.42333	6.39068	6.30287	6.16094	6.29141	5.97002	5.93988	6.32343	6.37923	6.36527	6.54626	6.07191	6.12076	6.31542	6.10613
Q12386	ARP8	Actin-like protein ARP8	37	6.82483	6.90265	6.5633	6.22833	6.32821	6.09434	6.06195	5.97233	6.94282	6.62689	6.72248	6.73572	6.08079	6.19553	5.00635	4.71347
P32467	HXT4	Low-affinity glucose transporter HXT4	37	8.59709	9.67056	9.08088	8.87616	6.5101	8.09022	5.68883	5.12797	6.34843	6.7002	4.1285	3.97147	2.80939	2.63924	6.09696	5.66401
P53335	PXR1	Protein PXR1	37	7.24189	7.01915	6.83203	6.90903	7.13791	6.73619	6.25247	5.55376	7.68226	7.3544	7.31067	7.00999	5.53255	5.7093	2.91931	2.79911
P38692	KIC1	Serine/threonine-protein kinase KIC1	37	6.59484	6.6433	6.22478	6.36303	6.24883	6.00924	6.18921	6.07946	6.57388	6.43215	6.41086	6.40346	6.14757	6.2975	5.76893	5.61298
P53973	HDA1	Histone deacetylase HDA1	37	6.26612	6.54078	6.09524	6.55409	6.34306	6.32789	6.0558	6.35883	6.90836	6.24099	6.47256	6.26385	6.20319	5.92527	5.78987	5.65411
Q03660	TRS130	Trafficking protein particle complex II-specific subunit 130	37	6.34897	6.50227	6.10726	6.09447	6.15235	6.18522	6.18181	6.32419	6.42336	6.68659	6.37895	6.3362	5.92604	6.06256	6.18263	6.10713
P20457	PRI2	DNA primase large subunit	37	6.76643	6.71531	6.35693	6.43784	6.4179	6.21292	6.37033	6.11261	6.89426	6.92787	6.65394	6.63556	6.15658	6.12367	4.68936	4.52848
P38169	BNA4	Kynurenine 3-monooxygenase	37	6.15103	6.04234	6.12111	5.94459	6.23635	7.23887	6.95785	6.85388	6.50693	6.00005	6.13042	6.12621	6.43607	6.23833	5.4729	5.54307
Q04311	VMS1	Protein VMS1	37	6.22616	6.33314	6.17367	6.1671	6.29068	6.40384	6.36139	6.03638	6.27835	6.54421	6.43281	6.59539	6.31642	6.54754	5.64217	5.65075
Q12122	LYS21	Homocitrate synthase, mitochondrial	37	6.23173	5.98806	6.25418	6.32026	6.30158	6.2802	6.41767	6.23657	6.5206	6.0332	6.20423	6.25963	7.10579	7.08213	5.3725	5.39166
P36017	VPS21	Vacuolar protein sorting-associated protein 21	37	6.21899	6.18744	5.9896	6.05966	6.06044	5.93669	6.34816	6.45865	5.76823	6.19781	5.89003	5.84929	6.23071	6.09818	7.47714	7.22898
P33339	TFC4	Transcription factor tau 131 kDa subunit	37	6.13884	6.22116	6.29674	6.38232	6.18616	6.31071	6.43611	6.20311	6.30563	6.27974	6.28098	6.31173	6.15634	6.29187	6.16827	6.03029
Q05979	BNA5	Kynureninase	37	5.89367	5.74668	5.91418	6.23072	6.04236	6.37434	6.56032	6.65232	5.71928	5.76239	5.7518	5.81545	6.47539	6.27695	7.17781	7.60635
P32873	BEM3	GTPase-activating protein BEM3	37	6.61125	6.82116	6.41532	6.43166	6.48385	6.50198	6.33681	6.28324	6.7591	6.53946	6.50859	6.52077	5.88664	5.9789	5.03637	4.88489
P53743	ESF2	Pre-rRNA-processing protein ESF2	37	7.09254	6.94551	6.83688	6.45806	6.37316	6.49892	5.95018	5.44083	7.27244	7.30601	7.21461	7.06814	5.81514	6.14793	4.01367	3.56598
P10961	HSF1	Heat shock factor protein	37	6.31624	6.25279	6.41823	6.22746	6.56596	6.35719	6.07256	6.20831	6.44913	6.28768	6.72773	6.78715	6.40988	6.54995	5.55195	4.81779
Q03430	RSM28	37S ribosomal protein RSM28, mitochondrial	37	7.0468	7.20566	7.16878	6.94192	6.20682	6.86041	5.63523	5.18413	7.41229	7.5118	6.67461	6.9627	5.50671	5.75739	3.98265	3.94211
Q08144	TLG2	t-SNARE affecting a late Golgi compartment protein 2	37	6.50943	6.37722	6.40137	6.27426	6.41262	6.58562	6.34186	6.0593	6.49529	6.55604	6.39946	6.21251	6.26593	6.66102	5.32573	5.12233
P38167	ECM21	Protein ECM21	37	6.10964	6.25996	6.14568	6.19397	6.17216	6.27986	6.22528	5.83421	6.47443	6.15995	6.39239	6.48177	6.64563	6.59319	6.10252	5.92936
P36090	ANR2	Uncharacterized protein ANR2	37	5.94227	6.28385	5.87029	6.17667	5.80406	6.03239	6.44617	6.63175	6.65512	6.15859	6.60895	6.65597	6.43786	6.46864	6.02515	5.80228
Q12674	DNF3	Probable phospholipid-transporting ATPase DNF3	37	6.82808	6.72802	6.21001	6.38177	6.36056	6.07433	6.30576	5.94083	7.02565	6.81584	6.57578	6.49145	6.39132	6.64122	4.80535	4.42403
P32567	PAH1	Phosphatidic acid phosphohydrolase 1	37	6.04582	6.29349	6.42201	6.10939	6.25493	6.15257	6.25384	6.16916	6.05433	6.31371	6.1132	5.98763	6.08919	6.1096	6.89231	6.73882
P40850	MKT1	Protein MKT1	37	6.51335	6.59639	6.26592	6.32218	6.69335	6.44826	5.94745	6.0237	7.35092	7.18494	7.0682	6.97123	5.81077	6.13693	4.49005	4.17637
P53073	EMC4	ER membrane protein complex subunit 4	37	6.23025	6.13496	6.61014	6.40283	6.42766	6.41973	6.1841	6.52704	6.182	6.32313	6.34525	6.43572	6.25343	6.26186	5.85309	5.40882
P32561	RPD3	Histone deacetylase RPD3	37	6.42766	6.43573	6.46904	6.22569	6.26918	6.31735	6.33303	6.34765	6.26024	6.31237	6.1791	6.21559	5.96803	5.80845	6.32237	6.10854
Q02648	TRM44	tRNA (uracil-O(2)-)-methyltransferase	37	6.64775	6.7455	6.68775	6.47311	6.76287	6.41723	6.3176	6.23508	6.83722	6.78722	6.52736	6.44527	6.03688	6.20288	4.35456	4.52171
P32524	PRP21	Pre-mRNA-splicing factor PRP21	37	6.50443	6.76672	6.71353	6.91385	6.36176	6.50771	6.22827	6.29355	6.75827	6.6676	6.25297	6.47366	6.28236	6.24297	4.64382	4.38852
P39926	SSO2	Protein SSO2	37	6.35928	6.56196	6.68334	6.64412	6.4598	6.5219	5.88184	5.40523	6.55852	6.95248	6.61768	6.81822	6.27454	6.16622	5.08117	5.01371
P49573	CTR1	Copper transport protein CTR1	37	6.80539	7.09014	7.18978	6.91238	6.58861	6.70259	5.64902	4.96456	7.29093	7.68898	7.04713	7.33149	5.87747	5.9605	3.46481	3.43622
P11491	PHO8	Repressible alkaline phosphatase	37	5.72613	5.89992	5.73255	5.72502	6.11524	5.80832	6.38261	6.89586	5.35002	5.61603	5.80335	5.51023	6.43293	6.41931	8.4305	8.15196
Q08287	NOP8	60S ribosome subunit biogenesis protein NOP8	37	6.87508	6.83957	6.50855	6.20838	6.4642	6.14625	6.16748	5.87205	7.27372	6.91421	6.71822	6.90196	5.99745	6.24472	4.55771	4.31046
Q12040	YOR283W	Broad-specificity phosphatase YOR283W	37	5.78945	6.12394	6.14953	6.75106	6.20785	6.31685	6.39826	6.36035	6.62657	6.36619	6.52279	6.0666	6.47698	6.54287	5.63053	5.67018
Q08004	BUD20	Bud site selection protein 20	37	7.41858	7.49196	7.55121	7.39877	7.15096	7.18295	5.95898	4.88859	7.2799	7.71168	7.17675	7.63208	5.05134	5.39529	2.49672	2.21423
P53889	FMP41	Uncharacterized mitochondrial hydrolase FMP41	37	6.03983	5.85663	6.21634	6.21148	5.82723	6.26162	6.10791	6.63933	5.96965	6.13714	5.76027	5.88849	6.52506	6.58844	6.85994	7.11064
P31115	DEG1	tRNA pseudouridine(38/39) synthase	36	6.68368	6.79206	6.38284	6.17645	6.37906	6.78186	6.1179	6.16709	6.70682	7.11163	6.51872	6.40566	6.14045	6.08985	4.77431	4.77162
P33441	MFT1	THO complex subunit MFT1	36	6.68564	6.63078	6.6029	6.59554	6.54249	6.39507	6.05971	5.98993	6.70604	6.5846	6.59722	6.23989	5.96485	6.09501	5.04279	5.26754
Q03771	ACL4	Assembly chaperone of RPL4	36	6.71304	6.52309	6.65723	6.43923	7.00016	6.60093	6.16277	5.86337	6.88698	6.72483	6.49587	6.45686	6.13851	5.81497	4.77167	4.75047
Q06604	BSP1	Protein BSP1	36	6.89725	7.43319	6.86031	6.34786	6.32854	6.37036	5.78383	5.2621	6.93213	6.95334	7.1036	7.35046	6.26133	6.36647	4.05193	3.69732
P53866	SQS1	Protein SQS1	36	6.65389	6.70557	6.74213	6.65775	6.6195	6.22959	6.12724	5.87237	6.78346	6.69526	6.74064	6.57705	6.15031	5.98516	4.77642	4.68365
P19735	PRP6	Pre-mRNA-splicing factor 6	36	6.42833	6.7008	6.10763	6.61287	6.57289	6.1985	6.17494	6.43874	6.6156	6.40908	6.52528	6.07158	6.3774	6.43422	5.32391	5.00823
P38070	YPK3	Serine/threonine-protein kinase YPK3	36	7.10232	7.08676	6.76842	7.18214	6.28461	6.16399	6.38441	5.76377	6.98275	7.01921	6.51612	6.61678	5.53937	5.8126	4.34726	4.42949
P38089	PTC4	Protein phosphatase 2C homolog 4	36	6.22344	6.36771	6.47638	6.15151	6.56153	6.47891	6.21977	6.01412	6.87647	6.34146	6.73397	6.45859	6.18248	6.70811	5.24955	4.956
P53868	ALG9	Alpha-1,2-mannosyltransferase ALG9	36	6.08064	6.40633	6.07063	5.9413	6.07837	5.79225	6.1771	6.73188	6.26948	6.16313	6.36525	6.40236	6.0757	6.23192	6.75161	6.46204
P14180	CHS2	Chitin synthase 2	36	6.0422	6.19647	6.4717	6.28429	6.28029	5.74808	5.67888	6.40875	7.65767	7.01071	7.00138	6.81354	6.52262	7.01038	4.37745	4.49557
Q05636	RRP45	Exosome complex component RRP45	36	6.4566	6.27966	6.29308	6.343	6.48557	6.59552	6.0579	6.28776	6.7903	6.3492	6.63734	6.28837	5.98466	6.29435	5.4108	5.44592
P01119	RAS1	Ras-like protein 1	36	6.8932	6.67882	6.89063	6.30212	6.5172	6.30985	6.36673	5.68456	6.86558	6.7884	6.62637	6.3921	5.33655	5.77819	5.40886	5.16084
P37254	ABZ1	Aminodeoxychorismate synthase	36	5.93897	5.70684	6.0008	6.01115	6.24104	6.1259	6.11154	6.60481	5.93084	6.13528	6.0506	5.81947	5.98976	6.34212	7.4786	7.51229
Q12198	YLL058W	Putative cystathionine gamma-synthase YLL058W	36	6.1761	6.27168	6.25917	6.22419	6.40498	6.44721	6.7828	6.83609	5.94528	6.1248	6.11331	6.00091	6.93372	7.08886	5.28807	5.10285
Q12017	PLP2	Phosducin-like protein 2	36	6.36354	6.21697	6.52045	6.56669	6.50819	6.63784	6.52805	5.98101	6.16887	6.56102	6.39979	6.15806	6.04757	6.33896	5.36926	5.63372
Q06096	COG4	Conserved oligomeric Golgi complex subunit 4	36	6.33548	6.50721	6.586	6.60689	6.35035	6.36418	6.17285	6.48573	6.57605	6.40498	6.58117	6.48523	6.03071	6.20798	5.18211	5.1231
Q06156	YCS4	Condensin complex subunit 1	36	6.33271	6.14038	5.98436	6.22635	6.47835	6.02984	6.30083	6.85895	6.46532	6.03434	6.20903	6.05366	6.23966	6.06035	6.29645	6.28939
P21825	SEC62	Translocation protein SEC62	36	6.60525	6.33742	6.35365	6.37132	6.44663	6.05423	6.32178	6.12342	6.80479	6.62937	7.00638	6.48407	6.20621	5.73357	5.14017	5.38173
P43561	FET5	Iron transport multicopper oxidase FET5	36	6.17451	6.13228	5.92116	6.21687	6.02809	6.1315	6.12678	6.49331	6.5044	6.00118	6.34117	6.29501	6.6685	6.77367	6.02079	6.17079
P11632	NHP6A	Non-histone chromosomal protein 6A	36	6.7026	7.14206	6.34131	6.12967	6.45167	6.25103	4.90789	5.44534	5.84634	7.05178	6.74869	6.48106	6.93635	7.10713	5.14337	5.31369
Q04183	TRS120	Trafficking protein particle complex II-specific subunit 120	36	6.40685	6.34956	6.06508	6.14573	6.12134	6.0331	6.14857	6.49983	6.52083	6.32248	6.10828	6.34695	6.02934	6.25123	6.35972	6.2911
P32629	ANP1	Mannan polymerase II complex ANP1 subunit	36	6.87018	6.76224	6.60211	6.62298	6.48496	6.6677	6.1513	5.94724	6.47529	6.73388	6.17499	6.57792	5.77699	5.96852	5.03191	5.15179
P24384	PRP22	Pre-mRNA-splicing factor ATP-dependent RNA helicase PRP22	36	6.61975	6.1544	6.39197	6.67438	6.34648	6.39689	6.31314	6.44554	6.96647	6.69902	6.33237	6.42132	6.23125	6.17865	5.09455	4.73383
P36165	TGL4	Lipase 4	36	6.04483	6.34817	6.11941	6.27432	6.20096	5.88842	6.31323	6.22382	6.47064	6.46682	6.47188	6.4725	6.17366	6.34327	5.97492	6.21316
P34220	YBL055C	Deoxyribonuclease Tat-D	36	6.08184	5.89677	6.1047	5.976	6.13016	6.51888	6.37743	6.4636	6.11928	6.08356	6.14411	6.23437	6.39673	6.22227	6.48499	6.7653
P48445	BPL1	Biotin--protein ligase	36	6.1844	6.07578	6.27912	6.21482	6.42427	6.1916	6.11878	6.37954	6.24221	6.18754	6.2606	6.25155	6.26483	6.43646	6.37512	6.11338
P30656	PRE2	Proteasome subunit beta type-5	36	5.78867	6.17372	6.13131	6.19397	6.34517	6.2274	6.31784	6.56547	5.70347	6.09806	6.29847	6.09143	6.89141	7.01634	6.05302	6.10424
P17119	KAR3	Kinesin-like protein KAR3	36	6.90588	6.86288	6.26861	6.65894	6.28808	6.31627	6.38266	6.0554	6.85831	6.74929	6.35752	6.4506	6.21415	6.08932	4.81776	4.72433
P00424	COX5A	Cytochrome c oxidase subunit 5A, mitochondrial	36	6.11841	6.29995	6.32394	5.63451	6.36414	6.63824	6.30603	6.52695	6.39569	6.39176	6.30264	6.14065	5.85084	5.62684	6.38233	6.69706
Q06224	YSH1	Endoribonuclease YSH1	36	6.73141	6.44908	6.34256	6.54183	6.26133	6.23152	6.26417	5.94284	7.19885	6.51759	6.64767	6.44755	6.03723	6.13892	5.16856	5.0789
P53220	TIM21	Mitochondrial import inner membrane translocase subunit TIM21	36	6.56703	6.44259	6.59182	6.59422	6.37221	6.40493	6.04498	6.26166	6.31054	6.50641	6.33264	6.36594	6.14689	6.0238	5.80899	5.22535
P19659	GAL11	Mediator of RNA polymerase II transcription subunit 15	36	6.76422	6.85526	6.49671	6.55148	6.57318	6.73133	6.21315	5.89806	6.94342	6.78391	6.67782	6.52508	5.86734	6.01851	4.56141	4.53911
P25342	CDC10	Cell division control protein 10	36	6.18108	6.10588	6.18897	6.15665	6.07191	6.30196	6.29295	6.51912	6.41244	6.07326	6.25739	6.12327	6.19497	6.09877	6.65135	6.37002
P32802	EMP70	Transmembrane 9 superfamily member 1	36	6.61595	6.92941	6.41104	6.25814	6.5371	6.20272	5.99196	5.96325	6.70858	6.6883	6.77944	6.64092	6.09601	6.07694	5.16918	4.93106
P11792	SCH9	Serine/threonine-protein kinase SCH9	36	6.22028	6.3744	6.1849	6.06112	6.06134	6.14842	6.34563	6.47645	6.28365	6.08914	6.21988	6.22749	5.94467	6.05393	6.60293	6.70576
Q02932	KAP120	Importin beta-like protein KAP120	36	6.17133	6.39123	6.18656	6.47372	6.10002	6.09325	6.27185	6.29773	6.23898	6.34326	6.25066	6.34725	6.25152	6.07566	6.36146	6.14552
Q04472	MGR3	Mitochondrial inner membrane i-AAA protease supercomplex subunit MGR3	36	6.29709	6.28984	6.14617	5.95711	6.22386	6.37321	6.18183	6.46222	6.51399	6.43431	6.13646	5.93392	6.28929	6.27027	6.29004	6.20038
Q04603	DPB4	DNA polymerase epsilon subunit D	36	6.89088	6.79792	6.88697	6.60393	6.5871	6.40068	6.26593	5.71656	6.4606	6.62238	6.55584	6.59667	6.40594	6.4749	4.46983	4.26386
P41903	TES1	Peroxisomal acyl-coenzyme A thioester hydrolase 1	36	5.64212	5.64507	5.79674	5.96513	5.99164	5.9516	6.58974	7.2129	5.61669	5.65764	5.16452	5.16295	6.17796	6.13299	8.55329	8.73901
P29055	SUA7	Transcription initiation factor IIB	36	6.36148	6.39836	6.35642	6.44372	6.48694	6.46158	5.978	6.07319	6.58644	6.37353	6.24866	6.4668	6.29584	6.39774	5.56636	5.50494
P35723	YET1	Endoplasmic reticulum transmembrane protein 1	36	5.49492	5.43924	5.65864	5.47491	5.93705	5.7969	6.45758	6.69333	5.80485	5.80781	5.89611	5.84547	6.83392	6.78465	7.95305	8.12155
Q12199	TIP41	Type 2A phosphatase activator TIP41	36	5.79121	5.83407	6.23299	6.03467	6.00381	6.13667	6.25103	6.45023	5.92678	5.93557	5.88799	6.12618	6.416	6.23766	7.31511	7.42004
P38068	GRX7	Monothiol glutaredoxin-7	36	6.77155	6.81313	6.48368	6.29389	6.4136	6.27203	5.84301	5.37929	6.39525	6.34802	6.73193	6.7327	6.33089	6.63576	5.3258	5.22947
P42838	LEM3	Alkylphosphocholine resistance protein LEM3	36	6.49644	6.25541	6.7073	6.60143	6.23924	6.35237	6.3614	6.0358	6.64076	6.57131	6.65357	6.44735	6.1047	6.19866	5.19777	5.13649
P47173	YJR142W	Uncharacterized protein YJR142W	36	5.62061	5.72195	6.24129	5.89661	6.07811	6.15285	6.45598	6.45173	5.87403	5.8109	6.26784	6.13199	7.00593	6.70974	6.73568	6.84477
P32353	ERG3	Delta(7)-sterol 5(6)-desaturase	36	6.10821	6.04286	6.39299	6.29079	6.79008	6.22298	6.15163	5.80933	6.77361	6.24658	7.7237	7.5047	7.70164	7.69632	3.39916	3.1454
P25045	LCB1	Serine palmitoyltransferase 1	36	6.0202	6.39383	6.05195	6.54484	6.34785	6.02971	6.30676	6.40002	6.2258	6.33138	6.37537	6.21845	6.28512	6.18313	6.25158	6.03401
P32899	IMP3	U3 small nucleolar ribonucleoprotein protein IMP3	36	6.83563	6.64702	6.61918	6.66527	6.48182	6.38028	6.30451	6.14216	6.79832	6.72258	6.622	6.53011	5.89869	6.02344	4.77914	4.54985
P51402	RPL37B	60S ribosomal protein L37-B	36	7.04054	6.91379	6.79355	7.22172	6.78191	6.42822	5.60662	5.4027	7.73357	7.04967	7.25454	7.25251	5.41077	5.61508	3.88976	3.60503
Q04048	SYF1	Pre-mRNA-splicing factor SYF1	35	6.60501	6.43061	6.20269	6.33909	6.01764	5.86284	6.18641	6.52054	6.98788	6.65926	6.7394	6.56422	5.96813	6.19163	5.55763	5.167
P34244	HSL1	Probable serine/threonine-protein kinase HSL1	35	6.71916	6.52032	6.50836	6.28094	6.28276	5.87344	5.84146	5.97394	7.22715	6.89619	6.84305	6.87129	6.11868	6.15464	4.97619	4.91243
P38164	SEA4	SEH-associated protein 4	35	6.44944	6.45268	6.37334	6.27946	6.13856	6.44868	6.35098	6.16902	6.36302	6.33498	6.42594	6.55867	6.34385	6.39325	5.65796	5.26018
Q02969	PEX25	Peroxisomal membrane protein PEX25	35	6.46946	6.54252	6.23141	6.2821	6.53848	6.15898	6.35799	6.79458	6.17393	6.26586	5.94864	6.25638	6.05121	6.14143	5.94437	5.84267
P53094	MDS3	Negative regulator of sporulation MDS3	35	6.30923	6.15702	6.64771	6.37903	6.12863	6.28456	6.17589	5.95829	6.91183	6.7695	6.69609	6.51256	6.32143	6.26781	5.11564	5.36478
P25355	CTR86	Copper transport protein 86	35	6.53488	6.24962	6.28964	6.42068	6.33074	6.46103	6.21707	6.05858	6.88426	6.41851	6.55282	6.74205	6.27764	6.09906	5.24612	5.2173
Q02199	NUP49	Nucleoporin NUP49/NSP49	35	6.62902	6.48935	6.43061	6.4632	6.48038	6.52983	6.2198	6.26962	6.3937	6.61499	6.36701	6.29898	6.25204	6.0516	5.22317	5.28672
P40098	FMP10	Uncharacterized mitochondrial membrane protein FMP10	35	6.64041	6.52408	6.38123	6.29249	6.35162	6.57717	6.14566	6.20889	6.04796	6.15709	5.92189	5.96726	6.05574	5.95667	6.36859	6.40324
P40091	PEA2	Protein PEA2	35	6.76357	6.64638	6.51424	6.15608	6.60492	6.35814	6.3285	5.95502	6.73399	6.3313	6.60875	6.65525	6.50328	6.56081	4.81096	4.46883
P00331	ADH2	Alcohol dehydrogenase 2	35	3.88847	3.77483	4.13207	4.54055	4.6986	4.7374	5.54942	6.54421	4.3472	4.38969	4.74068	4.74135	6.22272	6.38513	15.5569	15.7508
P53315	SOL4	6-phosphogluconolactonase 4	35	4.5253	4.80313	4.95784	5.98286	5.32262	5.37403	6.21328	8.02744	3.66578	3.14758	3.81755	3.98266	5.79943	5.24587	14.2775	14.8571
P34222	PTH2	Peptidyl-tRNA hydrolase 2	35	6.37604	6.27868	6.17687	6.45186	6.625	6.40479	6.53043	6.34865	6.42198	6.23792	6.22535	6.17721	6.37011	6.4569	5.46431	5.45389
P40395	RIC1	Guanine nucleotide exchange factor subunit RIC1	35	6.17587	6.09532	6.1759	6.29992	6.08722	6.05849	6.02666	6.17661	6.42184	6.08343	6.14197	6.23663	6.35091	6.18279	6.77969	6.70674
Q04049	RAD30	DNA polymerase eta	35	6.34404	6.15106	6.14354	6.43449	6.11603	6.24189	6.24693	6.44535	6.6481	6.73061	6.62151	6.56418	6.54479	6.3688	5.3078	5.09088
P25656	CDC50	Cell division control protein 50	35	6.26624	6.5591	6.31691	6.48365	6.44647	6.44893	6.46734	6.36339	6.43677	6.45354	6.56399	6.64115	6.36362	6.41463	4.81655	4.95773
Q08968	FMP40	Protein adenylyltransferase SelO, mitochondrial	35	5.61267	5.52289	5.67056	5.69914	6.01764	6.10146	6.5077	7.01143	6.18825	5.11508	5.74104	5.57071	6.5194	7.02104	7.96054	7.74046
P52892	ALT2	Probable alanine aminotransferase	35	6.33694	6.14992	6.77251	6.69419	6.66951	6.45622	6.50565	6.0969	6.07282	6.38001	6.91972	7.08648	6.31315	6.50539	4.69876	4.34182
P19658	EXO70	Exocyst complex component EXO70	35	6.37252	6.45532	6.2712	6.26219	6.33459	6.48675	6.28118	6.48127	6.38037	6.40606	6.28559	6.10786	6.26196	6.12463	5.85117	5.63733
P32904	MRPL6	54S ribosomal protein L6, mitochondrial	35	7.30053	7.01576	7.01329	6.42851	6.49409	6.56658	5.7583	5.60985	7.70668	7.09507	6.96681	6.68507	5.4564	5.49126	4.24491	4.16689
P50107	GLO1	Lactoylglutathione lyase	35	5.15567	5.41698	5.94169	5.35852	5.60957	5.76427	6.47813	6.90732	4.81894	5.19639	5.01172	5.32224	6.11135	5.99735	10.5306	10.3793
P53112	PEX14	Peroxisomal membrane protein PEX14	35	6.44693	6.21966	6.43818	6.2432	6.65167	6.53092	6.32993	6.31131	6.55367	6.43493	6.45691	6.52637	6.24195	6.50795	5.13293	4.97351
P40335	PEP8	Carboxypeptidase Y-deficient protein 8	35	6.0841	5.94252	5.96956	6.05564	6.01754	5.96172	6.31317	6.69161	6.29389	5.87664	6.00531	5.69855	6.08611	6.12688	7.50159	7.37515
P14065	GCY1	Glycerol 2-dehydrogenase (NADP(+))	35	5.16825	5.15425	5.69792	5.44179	5.14213	5.73962	6.65948	7.79466	4.43455	4.26608	4.18991	4.2883	5.91767	5.68128	11.8949	12.5293
P45978	SCD6	Protein SCD6	35	7.25495	7.40609	5.88113	5.7107	6.03868	5.79627	4.25933	4.07068	6.43119	6.51368	7.98311	8.11848	6.61709	6.467	5.80286	5.64876
Q04177	UTP5	U3 small nucleolar RNA-associated protein 5	35	6.47834	6.27905	6.83216	6.92131	6.43438	6.3657	6.31733	6.1932	6.26241	6.49084	6.30635	6.86518	5.81567	5.80399	5.45984	5.17425
P40362	UTP18	U3 small nucleolar RNA-associated protein 18	35	6.66578	6.67407	6.60854	6.81154	6.73059	6.53214	6.34483	5.77195	6.94884	6.84516	6.69799	6.95428	5.91484	6.08711	4.20253	4.2098
Q12341	HAT1	Histone acetyltransferase type B catalytic subunit	35	6.24032	6.28124	6.0843	5.88466	6.21153	6.15424	6.49734	6.7803	6.48798	6.40922	6.51964	5.95426	6.10554	6.12868	6.14453	6.11624
P36154	AIM29	Altered inheritance rate of mitochondria protein 29	35	5.96309	5.64612	6.165	6.28563	6.1547	6.21191	6.0851	6.16939	6.00589	6.351	6.55351	6.47247	6.38277	6.72391	6.53355	6.29596
P40161	RTT106	Histone chaperone RTT106	35	6.42667	6.56818	6.30477	6.3545	6.27503	6.34576	6.28191	6.11987	6.55596	6.64628	6.33268	6.46811	6.17284	6.38514	5.39794	5.36436
P40582	GTT1	Glutathione S-transferase 1	35	4.9621	5.16254	5.04513	5.4301	5.56082	5.34384	5.98574	6.93233	4.77643	5.08608	5.11475	5.27626	6.19329	6.4521	11.1346	11.5439
P33754	SEC66	Translocation protein SEC66	35	6.32509	6.07631	6.09586	6.31378	6.13205	6.20187	6.29159	6.31905	6.38359	6.2725	6.04776	6.00399	6.31614	6.11136	6.48004	6.62901
P36534	MRPL40	54S ribosomal protein L40, mitochondrial	35	6.99789	7.07448	7.1357	6.54396	6.36334	6.65223	5.7012	6.00895	7.12772	6.94069	6.42393	6.572	5.44722	5.82765	4.72459	4.45846
P36521	MRPL11	54S ribosomal protein L11, mitochondrial	35	6.85892	6.85388	6.67737	6.4281	6.47364	6.29331	5.94374	5.9411	7.57656	6.91294	6.53297	6.56928	5.45619	5.47341	4.97663	5.03196
Q02457	TBF1	Protein TBF1	35	6.35848	6.61526	6.21886	6.17028	6.43154	6.52467	6.41686	6.22684	6.40988	6.05897	6.41381	6.26668	6.44209	6.62374	5.30707	5.51497
P35179	SSS1	Protein transport protein SSS1	35	6.40384	6.60467	6.09859	6.50512	6.28984	6.21892	6.34321	6.35371	6.51582	6.46759	6.53848	6.3421	6.40836	6.35888	5.14971	5.40114
P20434	RPB5	DNA-directed RNA polymerases I, II, and III subunit RPABC1	35	6.11415	6.12339	6.6845	6.83587	6.4305	6.49108	6.36422	6.50573	5.70392	6.37786	6.22307	6.72137	6.21512	6.22921	5.58003	5.39997
P32447	ASF1	Histone chaperone ASF1	35	6.18627	5.98309	5.97412	6.22624	6.17795	6.07111	6.2899	6.60229	5.84206	6.18486	6.07076	6.48466	6.47859	6.66685	6.21197	6.54928
Q6Q560	ISD11	Protein ISD11	35	6.33111	6.20616	6.43772	6.33217	6.54765	6.29749	6.22511	6.09979	6.70377	6.60119	6.42194	6.14603	6.42483	6.31017	5.39423	5.52065
Q99186	APM4	AP-2 complex subunit mu	34	6.19056	6.29318	5.85158	5.94415	6.25969	6.14608	6.32363	6.5403	6.1674	6.22442	6.35673	6.30355	6.52937	6.38657	6.09721	6.38559
P07347	ARD1	N-terminal acetyltransferase A complex catalytic subunit ARD1	34	6.47828	6.72612	6.44819	6.47981	6.31093	6.24674	6.31619	6.06392	6.78849	6.71108	6.35384	6.3978	6.0898	5.88704	5.36592	5.33584
P40061	TSC11	Target of rapamycin complex 2 subunit TSC11	34	6.11418	6.6978	6.54354	6.0555	6.21289	6.21021	6.29962	6.28744	6.42032	6.66892	6.48029	6.19791	6.23388	6.09626	5.75494	5.7263
P39081	PCF11	Protein PCF11	34	6.2316	6.45942	6.31189	6.25957	6.24579	6.28287	6.1119	5.84078	6.67501	6.55654	6.47428	6.42086	5.97611	6.08448	6.01733	6.05157
P22217	TRX1	Thioredoxin-1	34	7.33091	6.87877	7.15293	6.33369	7.02593	7.06343	7.23584	5.83031	6.99299	6.51354	4.94979	4.97556	6.69278	6.7014	3.77555	4.5466
P53192	GET1	Golgi to ER traffic protein 1	34	6.15419	6.02589	6.25571	6.14738	6.22559	6.30441	6.52784	6.12609	6.12634	6.476	6.40473	6.68106	6.49713	6.6511	5.73963	5.65688
P06704	CDC31	Cell division control protein 31	34	6.0329	6.20975	6.02136	6.38268	6.13352	6.34764	6.50246	7.0296	5.69477	5.98797	6.0716	5.69936	6.36281	6.3145	6.61715	6.59194
P46683	YAR1	Ankyrin repeat-containing protein YAR1	34	5.63847	7.36247	6.71827	7.27449	6.53565	5.96202	7.25144	6.42718	6.03191	6.63897	4.83504	4.6313	5.70065	5.59213	6.68135	6.71866
Q3E841	YNR034W-A	Uncharacterized protein YNR034W-A	34	6.01912	6.78721	7.35404	6.94152	6.12741	7.72883	7.05714	6.79293	4.66936	4.59973	4.49541	4.63384	5.70036	5.25858	7.84173	7.99278
P53011	SEH1	Nucleoporin SEH1	34	6.47555	6.27909	6.08803	6.46088	6.27773	6.16328	6.64905	6.40863	6.32598	6.29836	6.09665	6.03234	6.35911	6.20037	5.99422	5.89071
P53847	DSL1	Protein transport protein DSL1	34	6.42911	6.52292	6.51015	6.2896	6.61906	6.74946	6.01622	5.93757	6.61707	6.63733	6.26521	6.55691	6.10895	6.18343	5.2782	5.27881
Q08217	PSK2	Serine/threonine-protein kinase PSK2	34	5.92929	6.28003	6.2255	6.28674	6.2375	6.20897	6.45383	6.43983	6.32041	6.27156	6.62303	6.51806	6.44828	6.14373	5.79083	5.82241
P38716	YHR112C	Uncharacterized trans-sulfuration enzyme YHR112C	34	5.45578	5.2511	5.11202	5.41615	5.87461	5.59317	6.58145	7.11883	5.70518	5.51432	5.54463	5.40145	6.66991	6.20412	9.11719	9.44009
P39713	BDH2	Probable diacetyl reductase [(R)-acetoin forming] 2	34	6.78076	7.66194	7.16499	7.58399	5.98718	6.37026	6.42807	5.99784	4.43908	4.85443	4.73882	4.75346	7.95695	7.50527	5.96708	5.80988
Q05471	SWR1	Helicase SWR1	34	6.85201	6.9597	6.78728	6.64899	6.57024	6.80229	5.81449	5.56105	6.9861	7.02314	6.44737	6.65301	5.71442	6.0815	4.6258	4.47261
P38753	HSE1	Class E vacuolar protein-sorting machinery protein HSE1	34	6.587	6.57648	6.35665	6.28817	6.42725	6.35292	6.21178	6.38083	6.4694	6.43785	6.43624	6.45326	6.41324	6.63263	4.96322	5.01309
P36080	RRP14	Ribosomal RNA-processing protein 14	34	7.09818	7.06821	6.61722	6.60301	6.52978	6.17055	5.47296	4.83984	7.71293	7.87333	7.44617	7.09341	6.71901	6.58769	3.21571	2.95201
P36059	NNR2	ATP-dependent (S)-NAD(P)H-hydrate dehydratase	34	4.97438	5.01508	4.95901	5.26245	5.13753	5.24841	6.05653	7.25604	4.89981	4.44108	5.02198	4.79756	6.18987	5.86423	12.2056	12.6704
Q04951	SCW10	Probable family 17 glucosidase SCW10	34	5.85362	5.71043	5.91455	6.07665	6.14498	6.31929	6.81702	6.89967	5.65333	5.90267	5.95827	5.95307	6.85745	6.63804	6.4467	6.85426
P53859	CSL4	Exosome complex component CSL4	34	7.32227	6.99055	6.85108	6.74105	6.75557	6.25379	6.02173	5.37329	7.10962	6.76023	6.45325	6.55206	5.74226	5.90243	4.72964	4.44117
P43589	SAD1	Pre-mRNA-splicing factor SAD1	34	6.35209	6.61454	6.63171	6.586	6.39976	6.16805	6.06779	6.39052	6.29628	6.42697	6.25227	6.23607	6.09208	6.24165	5.74092	5.5033
P32485	HOG1	Mitogen-activated protein kinase HOG1	34	6.26248	6.44974	7.26283	7.12048	6.39745	6.57634	6.40002	5.76131	5.74926	6.02636	5.97348	6.45927	5.85911	6.3453	5.66991	5.68665
Q04305	UTP15	U3 small nucleolar RNA-associated protein 15	34	6.78791	6.68766	6.53533	6.57836	6.47802	6.45377	6.15384	5.92262	6.96914	7.02982	6.50804	6.52616	5.81729	6.04692	4.8947	4.61041
P36145	TFA2	Transcription initiation factor IIE subunit beta	34	6.3845	6.56488	6.5077	6.38323	6.16988	6.70002	6.26105	5.23199	6.86029	7.1601	7.36979	6.83086	6.89606	6.63833	4.03927	4.00205
P38759	VPS29	Vacuolar protein sorting-associated protein 29	34	6.11056	6.23128	6.30975	6.23137	6.21004	6.36762	6.45796	6.32803	6.17534	6.01092	6.20286	6.45544	6.62439	6.50743	5.91657	5.86043
Q02795	SWP1	Dolichyl-diphosphooligosaccharide--protein glycosyltransferase subunit SWP1	34	6.4408	6.439	6.13033	6.39799	6.36379	6.50925	6.41315	5.96747	6.21077	6.56022	6.19833	6.41431	6.2033	6.23906	5.63694	5.87528
Q12186	MSL5	Branchpoint-bridging protein	34	6.67336	6.81614	6.60837	6.52589	6.40142	6.21735	6.341	6.09411	6.65616	6.63119	6.63498	6.58512	6.05149	6.04575	5.00486	4.71281
Q12108	RTC5	Restriction of telomere capping protein 5	34	6.21206	6.53968	6.48726	6.29667	6.28145	6.21267	6.19525	6.1387	6.53273	6.66428	6.10546	6.44283	6.05431	6.21335	5.88536	5.73792
P21734	UBC1	Ubiquitin-conjugating enzyme E2 1	34	6.66953	6.41826	6.53162	6.84094	6.41359	6.5443	6.45228	6.0473	6.55307	6.43913	6.35729	6.38179	5.94977	6.41415	5.17665	4.81032
P49334	TOM22	Mitochondrial import receptor subunit TOM22	34	7.10399	6.89561	6.65617	6.62542	6.4347	6.34443	5.90038	5.65921	7.8583	7.40528	6.8359	6.65883	4.92826	5.24778	4.57366	4.87209
Q04410	GRH1	GRASP65 homolog protein 1	34	6.1753	6.03569	6.15799	6.32696	6.2466	6.21705	6.5267	6.14768	6.28324	6.13519	6.1054	5.98243	6.54747	6.56634	6.1301	6.41585
P39009	DUN1	DNA damage response protein kinase DUN1	34	6.50235	6.60391	6.68365	6.70613	6.5088	6.49682	6.37638	5.98161	6.56118	6.59606	6.61658	6.49037	6.45896	6.52206	4.61616	4.27896
P34243	HCS1	DNA polymerase alpha-associated DNA helicase A	34	5.85806	5.69564	5.64592	5.81575	6.03081	5.71773	6.405	6.59044	6.24107	6.18511	6.46991	6.18554	6.879	6.91223	6.46694	6.90085
P54787	VPS9	Vacuolar protein sorting-associated protein 9	34	6.7646	6.52982	6.45828	6.50964	6.58083	6.4773	6.48221	6.05236	6.63385	6.66101	6.4845	6.4594	6.23553	6.19874	4.71619	4.75573
P32569	SRB4	Mediator of RNA polymerase II transcription subunit 17	34	6.51539	6.77839	6.65435	7.06475	6.16534	6.60463	6.44924	6.22853	6.55015	6.50827	6.24548	6.19992	5.74894	5.94309	5.18136	5.16218
P39682	PRP39	Pre-mRNA-processing factor 39	34	6.92099	6.64885	6.58957	6.45201	6.68825	6.57543	6.49787	5.94579	6.90757	6.87901	6.30638	6.31198	6.01437	5.80094	4.64969	4.8113
P38805	RPF1	Ribosome production factor 1	34	6.82562	6.82745	6.42952	6.77253	6.75098	6.41576	6.19675	6.11466	7.44647	7.3074	6.70059	6.77657	5.72182	5.9514	3.87516	3.88733
P38736	GOS1	Golgi SNAP receptor complex member 1	34	6.27296	5.8778	6.30025	6.36178	6.08555	6.5769	6.44033	6.67043	6.33722	6.0534	5.87984	6.0329	6.31943	6.17023	6.45703	6.16394
P06780	RHO1	GTP-binding protein RHO1	34	6.06584	6.16903	6.18378	6.08854	6.32091	6.05393	6.12439	6.37864	6.4241	6.42685	5.92675	6.48785	6.17537	6.12563	6.46187	6.58653
Q02950	MRP51	37S ribosomal protein MRP51, mitochondrial	34	6.66002	6.42947	6.95556	6.3374	6.47702	6.52108	5.8751	5.91088	7.43636	7.18592	6.77038	6.24433	5.50207	5.60938	5.20925	4.87578
P53923	NCS2	Cytoplasmic tRNA 2-thiolation protein 2	34	6.49617	6.31061	6.38363	6.59295	6.67762	6.44361	6.28275	6.04108	6.69705	6.83678	6.73524	6.50614	5.91615	6.23496	5.03817	4.80707
Q12462	PEX11	Peroxisomal membrane protein PMP27	34	6.03289	6.14869	6.13229	6.40361	6.21925	6.3909	6.41684	6.42164	5.80129	6.09206	5.93947	6.17927	6.5334	6.44103	6.5687	6.27866
P38348	HSM3	DNA mismatch repair protein HSM3	34	6.25925	6.25207	5.91449	6.06179	5.93548	6.20043	6.5103	6.48792	6.1116	6.35022	6.12076	5.97642	6.55269	6.39329	6.15833	6.71497
P02381	VAR1	Ribosomal protein VAR1, mitochondrial	34	6.90793	7.03295	6.56843	6.76077	6.39991	6.18107	5.83493	6.01148	7.04509	7.19258	6.6431	6.28048	5.65466	5.72642	4.95854	4.80164
Q02555	RNT1	Ribonuclease 3	33	6.81329	6.63296	6.40245	6.39319	6.38103	6.14566	6.15155	6.30288	7.25638	6.85357	6.62545	6.81602	5.68766	5.8523	5.12056	4.56505
P17065	SEC2	Rab guanine nucleotide exchange factor SEC2	33	6.32766	6.44127	6.62542	6.23728	6.29848	6.38789	6.26183	6.38557	6.27873	6.38983	6.24366	6.22499	6.41402	6.5885	5.58013	5.31474
P38885	AIM46	Altered inheritance of mitochondria protein 46, mitochondrial	33	5.10403	5.2367	5.2888	5.86315	5.44622	5.65561	6.21328	6.91907	5.47791	5.42951	5.51693	5.34681	6.29733	6.11748	9.91572	10.1714
P32266	MGM1	Dynamin-like GTPase MGM1, mitochondrial	33	6.67242	6.86279	6.36923	6.46963	6.81139	6.2722	6.30011	6.20895	6.67703	6.52182	6.34894	6.39263	5.95244	5.96727	5.43937	4.7338
Q08229	NBA1	Protein NBA1	33	6.86554	6.97917	6.29997	6.22903	6.17938	5.99575	5.38572	5.14879	7.48808	7.23038	7.23372	7.06275	5.86775	6.06393	4.98719	4.98285
P32874	HFA1	Acetyl-CoA carboxylase, mitochondrial	33	6.58295	6.14104	5.83209	6.02357	6.26693	5.86247	6.19132	6.53441	7.55787	6.76551	6.71037	6.25086	6.13121	6.01184	5.72904	5.40853
P42949	PAM16	Mitochondrial import inner membrane translocase subunit TIM16	33	7.37256	6.93457	7.1877	6.50078	6.52384	6.79105	5.91855	5.48272	7.31976	6.84802	6.46618	6.42533	5.56726	5.40243	4.69248	4.56678
P53599	SSK2	MAP kinase kinase kinase SSK2	33	6.23138	6.6555	6.19042	6.19988	6.12102	6.36118	6.14366	6.19487	6.27537	6.31964	6.26685	6.49611	6.3758	6.12664	6.06532	5.97636
P48562	CLA4	Serine/threonine-protein kinase CLA4	33	6.81868	6.47578	6.43596	6.33855	6.41268	6.04586	6.04811	6.14293	6.8395	6.29921	6.43072	6.30763	5.68516	5.83389	5.94118	5.94415
P53875	MRPL19	54S ribosomal protein L19, mitochondrial	33	6.76844	6.62183	6.68258	6.29544	6.3135	6.56309	6.08027	6.08961	7.02287	7.04216	6.57549	6.57734	5.717	5.75935	4.93057	4.96047
P50896	PSP1	Protein PSP1	33	6.58845	6.56498	7.18663	6.70694	6.58113	6.52347	5.89165	5.94008	6.20962	6.65925	6.47937	6.35659	6.04254	6.15065	5.39371	4.72492
Q12517	DCP1	mRNA-decapping enzyme subunit 1	33	6.82143	6.7652	6.4389	6.61356	6.61238	6.41756	6.54041	5.95602	6.80458	6.80136	6.80106	6.50392	5.81208	5.88347	4.65934	4.56873
Q03705	CGI121	EKC/KEOPS complex subunit CGI121	33	6.13949	6.19201	6.60798	6.39239	6.44347	6.84371	6.75145	6.26889	6.41398	6.21532	6.42188	6.1746	6.48053	6.40027	5.13499	5.11903
P10963	PCK1	Phosphoenolpyruvate carboxykinase (ATP)	33	2.57865	2.54519	2.62993	2.86443	6.03212	2.8954	4.16856	6.50562	3.1334	3.27913	2.92655	3.01171	3.87537	3.67398	24.9852	24.8948
P49956	CTF18	Chromosome transmission fidelity protein 18	33	6.01755	6.40271	6.12441	6.21095	6.24754	6.07113	5.91961	6.48446	6.01498	5.9123	5.88319	6.06876	6.0089	6.02727	7.33999	7.26624
P16639	ATE1	Arginyl-tRNA--protein transferase 1	33	6.05145	5.92118	5.94832	6.45595	5.87815	6.01423	6.51141	6.73044	6.07749	6.07569	6.19511	6.14597	6.31758	6.51722	6.57876	6.58105
P48360	ARH1	Probable NADPH:adrenodoxin oxidoreductase, mitochondrial	33	5.91633	5.92218	6.10986	6.27032	6.18018	6.11977	5.95052	6.38272	6.52247	6.30231	6.57692	6.32784	6.42141	6.29445	6.43621	6.26649
P36108	DID4	DOA4-independent degradation protein 4	33	6.11875	6.17805	6.33159	5.91636	6.24528	6.19781	6.33695	6.19772	6.51304	6.53658	6.27884	6.44943	6.60802	6.70889	5.76271	5.61999
P22133	MDH2	Malate dehydrogenase, cytoplasmic	33	5.46815	5.63882	6.14202	5.93492	6.65482	6.7932	7.14767	7.09053	4.92279	4.9901	5.02629	5.19037	6.56712	5.99948	8.4288	8.00492
Q04934	IVY1	Protein IVY1	33	6.59057	6.03309	6.65425	6.49024	6.10767	5.97905	6.14276	5.97607	6.57694	6.58761	6.67412	6.44705	6.51659	6.51865	5.58476	5.1206
P43610	IRC5	Uncharacterized ATP-dependent helicase IRC5	33	6.71279	6.58712	6.7636	6.54624	6.77966	6.29475	6.15925	5.94698	6.96772	6.89697	6.51702	6.80775	6.23848	6.00708	4.53868	4.23592
P38198	STU1	Protein STU1	33	6.6382	6.0913	5.89993	6.39135	6.2611	6.31296	6.43622	6.03949	7.00506	6.61816	6.59524	6.33656	6.33583	5.91565	5.68888	5.43406
P32474	EUG1	Protein disulfide-isomerase EUG1	33	5.65514	5.98795	5.64674	5.85433	5.76196	5.97226	6.21861	5.86744	5.76558	6.36067	6.32474	6.42911	7.19083	7.0257	6.72549	7.21342
Q12206	WTM2	Transcriptional modulator WTM2	33	5.9292	6.43981	6.0014	6.26934	5.999	5.79148	6.31957	5.92583	6.36498	6.7879	6.26027	6.29224	6.5579	6.49207	6.14949	6.41952
P36046	MIA40	Mitochondrial intermembrane space import and assembly protein 40	33	8.17192	7.90549	5.8574	4.80307	6.3162	4.79659	4.40566	4.3389	5.99713	5.69012	8.37773	8.41425	7.325	7.31308	5.10825	5.1792
P34248	YKL100C	Probable intramembrane protease YKL100C	33	6.10903	6.30357	5.97866	5.96446	5.86251	6.10222	5.88934	6.25303	6.27063	6.46395	5.86814	6.3426	6.09221	5.83362	7.26286	7.40317
Q05874	NNT1	Protein N-terminal and lysine N-methyltransferase EFM7	33	6.69879	6.6854	6.78545	7.04088	6.40277	6.74468	6.25044	5.48761	6.41241	7.01742	6.46635	6.79695	5.85393	6.08291	4.70057	4.57344
P14306	TFS1	Carboxypeptidase Y inhibitor	33	4.55012	5.00392	6.33977	5.95012	5.71261	6.77281	7.06194	7.22648	3.9762	4.79106	4.52291	4.87814	5.7122	6.15273	10.808	10.5409
Q12404	MPD1	Protein disulfide-isomerase MPD1	33	6.17411	6.04876	5.69659	5.94077	5.92643	6.31719	6.33376	6.34591	6.06356	5.85291	6.10436	5.96154	6.26671	6.40431	7.11464	7.44844
P39945	AST2	Protein AST2	33	5.62797	5.36196	5.45612	5.87909	5.66136	5.41559	5.83677	6.49389	5.62538	5.52889	5.49493	5.59879	6.12265	6.40355	9.44695	10.0461
P25441	RPC53	DNA-directed RNA polymerase III subunit RPC4	33	6.92103	6.74473	6.84702	6.53827	6.48204	6.89788	6.01871	5.27036	7.14396	7.40016	7.32044	7.10202	5.9327	6.31137	3.62266	3.44666
Q08742	RDL2	Thiosulfate sulfurtransferase RDL2, mitochondrial	33	7.19729	6.93088	7.05711	6.39051	6.81563	7.00418	6.33129	4.78269	6.65392	5.95243	6.67252	7.06234	6.38313	6.60059	4.01298	4.15251
P47082	AVT1	Vacuolar amino acid transporter 1	33	6.84492	6.84474	6.4939	6.65234	6.45448	6.36248	6.33147	5.64177	7.07195	7.21348	6.88904	6.89907	6.34171	5.87578	4.01834	4.06453
Q07688	YPD1	Phosphorelay intermediate protein YPD1	33	6.05099	6.03308	6.06958	5.91087	6.34751	6.29531	6.68558	6.38731	5.65493	5.84101	5.8082	5.83403	6.74182	6.5754	6.69157	7.07281
P38203	LSM2	U6 snRNA-associated Sm-like protein LSm2	33	6.45012	6.59269	6.56197	6.21568	6.17816	6.59879	6.50183	6.37751	6.59747	6.66205	6.1809	6.52249	6.0615	6.15828	5.21323	5.12732
P48439	OST3	Dolichyl-diphosphooligosaccharide--protein glycosyltransferase subunit 3	33	6.56773	6.30145	6.21812	6.30942	6.31077	6.23021	6.17954	6.39644	6.89091	6.25294	6.35093	6.61339	6.23192	6.02911	5.5457	5.57141
Q03178	PIR1	Cell wall mannoprotein PIR1	32	6.31374	7.36358	6.6067	6.3578	6.23771	6.62607	5.50995	5.6372	6.34669	6.95416	6.36807	7.12562	6.26993	6.55765	4.9831	4.74203
P25642	IMG2	54S ribosomal protein IMG2, mitochondrial	32	6.47687	6.62455	6.27956	6.13437	6.3139	6.24972	6.03525	5.9959	6.97865	6.88719	6.41849	6.3492	5.85225	5.93327	5.5259	5.94494
P17157	PHO85	Cyclin-dependent protein kinase PHO85	32	6.14889	5.81923	6.30564	6.55212	6.24835	6.53495	6.52597	6.50801	6.03974	6.05516	6.00699	5.88337	6.36789	6.48952	6.22569	6.28847
P09547	SWI1	SWI/SNF chromatin-remodeling complex subunit SWI1	32	6.44566	6.67141	6.68904	6.3748	6.43332	6.74972	6.18726	5.81877	6.53728	6.62394	6.38166	6.78093	5.87676	6.41361	5.08808	4.92778
P53855	ATG2	Autophagy-related protein 2	32	6.15965	6.14425	6.1324	6.20261	6.01879	6.1573	5.97719	6.36855	6.10115	6.05059	6.23438	6.60936	6.04987	6.218	6.73293	6.84298
Q05518	PAL1	Protein PAL1	32	7.20297	7.01008	6.7795	6.85246	6.57191	6.95018	5.37729	4.69689	7.39457	7.83533	7.66703	7.7414	5.82831	6.06619	3.12023	2.90566
P40433	PFK26	6-phosphofructo-2-kinase 1	32	5.7141	5.92006	6.01939	6.04538	5.95469	6.00993	6.38918	6.59847	6.01238	5.84155	5.79002	5.83659	6.0191	6.23036	7.79655	7.82225
P38288	TOS1	Protein TOS1	32	6.21494	5.89744	6.57377	6.31045	6.32467	6.36535	6.18337	6.4205	6.50978	5.92116	6.40439	6.40476	6.38085	6.51393	5.79238	5.78226
Q01574	ACS1	Acetyl-coenzyme A synthetase 1	32	4.55266	4.48546	4.71896	4.93855	5.82764	4.68304	6.04078	7.6405	4.16608	4.19671	4.39299	4.44084	5.5272	5.1047	14.6897	14.5941
P36106	BYE1	Transcription factor BYE1	32	6.75091	6.50059	6.64897	6.0503	6.27918	6.2126	5.93891	6.00058	7.37821	6.8882	6.93971	6.71708	6.02622	6.07874	4.89155	4.69823
P53236	RSC1	Chromatin structure-remodeling complex subunit RSC1	32	6.43601	6.66776	6.71099	6.8587	6.27973	6.23566	6.43368	5.97787	6.58638	6.79991	6.18903	6.5059	5.97407	6.14266	5.21621	4.98545
P39996	GTT3	Glutathione transferase 3	32	6.5993	7.03329	6.55844	6.53705	6.48136	6.41706	6.02502	5.76032	6.52845	6.996	6.6364	6.85939	6.42084	6.24371	4.58841	4.31495
P38920	MLH1	DNA mismatch repair protein MLH1	32	6.06537	6.34402	6.69826	6.41832	6.35721	6.28097	5.91398	6.24675	6.94514	6.69283	6.51337	6.49209	6.10143	5.97962	5.49994	5.45071
Q08873	SCP1	Transgelin	32	6.32926	6.23263	6.27982	6.35424	6.58644	6.31427	6.61727	6.10814	6.76958	6.59969	6.59319	6.35809	6.81993	6.96498	4.70425	4.36822
Q03177	YMR102C	WD repeat-containing protein YMR102C	32	4.93145	4.92578	5.26367	5.32952	5.18418	5.56421	6.11286	6.57567	5.06738	4.90691	6.82046	6.86122	11.0823	10.6755	5.15982	5.53909
Q06668	OMS1	Methyltransferase OMS1, mitochondrial	32	6.74512	6.78445	6.62438	6.42709	6.34227	6.1499	6.12814	6.02006	6.52672	6.60751	6.66292	6.19186	5.91229	5.58919	5.64749	5.6406
P40087	DDI1	DNA damage-inducible protein 1	32	6.39644	6.36653	6.18217	6.23359	6.23394	6.13485	6.27641	6.42722	6.34245	6.08035	6.39778	6.19123	6.4757	6.3865	5.91472	5.96009
Q02724	ULP1	Ubiquitin-like-specific protease 1	32	6.47595	6.88137	7.04944	6.37238	6.55941	6.54507	6.11137	5.89286	6.56037	6.85653	6.73995	6.20221	6.0059	6.54376	4.89447	4.30895
P40361	YJL070C	Inactive deaminase YJL070C	32	5.59496	5.28037	5.55279	5.25273	5.79434	5.65972	6.48584	7.06405	5.39303	5.45563	5.68614	5.24614	6.18984	6.24511	9.55247	9.54686
Q12751	RTP1	RNA polymerase II assembly factor RTP1	32	6.38623	6.47036	6.5024	6.30192	6.4877	6.25348	6.06486	6.3504	6.40776	6.47237	6.43265	6.41789	6.15596	6.42926	5.49095	5.37583
P38261	EXO84	Exocyst complex component EXO84	32	6.22964	6.14678	6.17932	6.35711	6.45048	6.30048	6.32255	6.61626	6.56857	6.22194	6.30988	6.2146	6.42141	6.57974	5.59301	5.48824
P34761	WHI3	Protein WHI3	32	6.92611	6.90733	6.52307	6.61588	6.40358	6.43968	6.16309	5.93876	7.21552	7.22738	6.79092	6.55417	5.87011	5.81212	4.39981	4.21246
P39955	SAP1	Protein SAP1	32	6.54224	6.56797	6.59494	6.38216	6.48164	6.35667	6.22565	5.95099	6.61074	6.61005	6.17599	6.45695	6.09023	6.18985	5.32014	5.44378
P47069	MPS3	Spindle pole body assembly component MPS3	32	6.20128	6.52304	6.60102	5.72943	6.32028	6.47034	6.55687	6.08836	6.41723	6.59998	6.30028	6.52749	6.35935	6.61577	5.26976	5.41952
P25371	ADP1	Probable ATP-dependent permease	32	6.41732	6.49804	6.04391	5.98032	6.18707	5.77803	6.3434	6.56475	6.04145	6.105	6.03355	5.75144	6.1031	6.05031	7.16771	6.93459
P36132	KAE1	tRNA N6-adenosine threonylcarbamoyltransferase	32	6.0732	6.10916	6.36913	6.34948	6.42227	6.22092	6.36107	6.43856	6.65399	6.52127	6.46799	6.223	6.4505	6.18937	5.7696	5.38048
P36112	MIC60	MICOS complex subunit MIC60	32	6.63227	6.1886	6.6391	6.42472	6.38704	6.76768	6.20183	6.03676	6.30374	6.69743	6.09934	6.04429	5.98786	6.01507	6.04996	5.5243
P48363	PAC10	Prefoldin subunit 3	32	7.37697	7.25714	6.12145	6.26736	6.68031	6.2628	6.32408	5.82632	5.87711	5.85196	5.6824	5.46166	7.04758	7.05923	5.32114	5.58249
P14680	YAK1	Dual specificity protein kinase YAK1	32	5.94575	6.66037	6.21696	6.3521	5.95012	6.18224	6.28843	6.25862	5.79578	5.89927	5.73109	5.75597	5.69404	6.35448	7.32002	7.59475
Q05948	YLR225C	Uncharacterized SVF1-like protein YLR225C	32	5.4253	5.40924	5.97397	5.86579	5.8328	5.92268	5.86538	6.41988	5.98303	5.62096	6.03175	5.83114	6.45531	6.4884	8.93768	7.93668
P53879	RHO5	GTP-binding protein RHO5	32	6.5158	6.09915	6.74599	5.81292	6.57221	6.61146	5.71824	7.1352	6.40498	5.8685	5.97384	6.127	5.45607	5.73771	6.5896	6.63134
P23394	PRP28	Pre-mRNA-splicing ATP-dependent RNA helicase PRP28	32	6.22879	6.69464	6.22932	6.44269	6.02114	6.24253	6.05064	5.79831	6.52976	6.55655	6.67301	6.78624	6.46947	6.37747	5.36422	5.53521
P43132	BRE2	COMPASS component BRE2	32	6.20774	6.11141	6.26008	6.49962	6.45344	6.1819	6.18624	6.35154	6.56479	6.22721	6.60285	6.39164	6.16884	6.3746	5.8862	5.53189
P11655	SEC12	Guanine nucleotide-exchange factor SEC12	32	6.05192	6.00755	5.83456	6.55809	6.36424	6.38819	6.59177	6.25617	6.30116	6.13559	6.04804	6.0926	6.27621	6.13677	6.39567	6.56146
Q12522	TIF6	Eukaryotic translation initiation factor 6	32	6.4957	6.37595	6.29427	6.46247	6.7061	6.12704	6.27247	6.26151	6.44239	6.4756	6.43858	6.37472	5.95861	6.22117	5.65693	5.43647
P39998	EDC3	Enhancer of mRNA-decapping protein 3	32	6.75099	7.01946	6.56935	6.75405	6.33987	6.66845	6.10304	5.91784	6.91683	6.73669	6.64407	6.43636	5.92406	6.22376	4.47397	4.5212
Q06623	HDA3	HDA1 complex subunit 3	32	6.26116	6.62012	6.36484	6.44476	6.3848	6.32645	6.59981	6.17071	6.16478	6.53893	6.3598	6.49819	5.95304	6.35025	5.59908	5.36328
Q12463	TRM11	tRNA (guanine(10)-N2)-methyltransferase	32	6.45524	6.32272	6.54759	6.58016	6.68619	6.55513	6.48216	6.20238	6.85825	6.79176	6.5668	6.39978	5.78854	5.93471	5.12864	4.69996
P00410	COX2	Cytochrome c oxidase subunit 2	32	5.8032	5.88085	5.80528	5.86998	6.0666	5.78875	6.30019	6.69089	5.87749	6.06306	5.52217	5.51068	6.06196	5.85907	8.36009	8.53975
Q08826	SNX3	Sorting nexin-3	32	5.74714	5.68895	5.8954	6.20881	6.10829	6.29482	6.55677	6.80943	6.25637	6.13963	5.99558	6.08677	6.25262	6.53819	6.69893	6.72231
Q04533	YML082W	Putative cystathionine gamma-synthase YML082W	32	6.45436	6.06269	6.35464	6.44102	6.31867	6.50642	6.39386	6.21213	6.36318	6.57598	6.37842	6.22285	6.18312	6.14786	5.7678	5.617
P38342	TSC10	3-ketodihydrosphingosine reductase TSC10	32	6.24403	6.46586	6.18189	6.2851	6.48303	6.26206	6.28012	6.02995	6.60402	6.55504	6.66347	6.21748	5.91593	5.98241	5.90313	5.92648
Q04935	COX20	Cytochrome c oxidase assembly protein COX20, mitochondrial	32	6.29069	6.38455	6.18397	6.43316	6.10618	6.66176	6.25894	6.10433	6.29335	6.39645	6.11051	6.26676	5.96485	6.31286	6.16774	6.06389
P38786	RPP1	Ribonuclease P/MRP protein subunit RPP1	32	7.00015	6.7217	6.0512	6.63339	6.7564	6.6014	6.248	6.54961	6.62063	6.48513	6.5547	6.28783	6.1117	6.04903	4.63575	4.69338
Q02959	HOS3	Histone deacetylase HOS3	31	6.02198	6.61109	6.38241	6.33588	6.0585	6.29667	6.40679	6.1452	6.89213	6.85055	6.53088	6.40257	6.43353	6.30931	5.28531	5.03722
P47171	HIR3	Histone transcription regulator 3	31	6.43082	6.77315	6.57769	6.05304	6.17058	6.20654	6.61131	6.22068	6.74706	6.64549	6.32932	6.30412	5.94107	5.9487	5.56709	5.47334
P50623	UBC9	SUMO-conjugating enzyme UBC9	31	6.67184	6.42647	6.74022	6.13229	6.51103	6.56524	6.40351	5.82144	6.45033	6.7072	6.93059	6.45969	6.38296	6.20017	4.73843	4.8586
Q03786	YDR248C	Probable gluconokinase	31	5.27027	5.46609	5.60051	5.57503	5.90765	5.96279	6.42098	6.35306	5.82406	5.95077	6.08828	5.90388	7.55108	7.79976	7.10823	7.21758
P40037	HMF1	Protein HMF1	31	5.73129	5.53234	5.87181	5.97518	6.31378	6.2763	6.59814	6.55725	5.29405	5.71477	5.6728	5.6575	7.00433	6.70915	7.6244	7.4669
P38260	FES1	Hsp70 nucleotide exchange factor FES1	31	6.35286	6.11809	6.37025	5.89131	6.21006	6.6126	6.18247	6.01311	6.00798	6.10213	6.33207	6.18967	5.72763	6.06747	6.78711	7.03519
Q06709	REH1	Cytoplasmic 60S subunit biogenesis factor REH1	31	6.60447	6.40662	6.32909	6.51764	6.27893	6.31421	6.02116	5.89829	6.55488	6.40616	6.79089	6.6559	5.98958	6.29201	5.51835	5.42181
P29295	HRR25	Casein kinase I homolog HRR25	31	6.74627	6.7614	6.83011	6.81925	6.69493	6.64649	6.13965	5.80874	6.41428	6.41685	6.34871	6.78694	6.03627	6.08036	4.73683	4.7329
Q06624	AOS1	DNA damage tolerance protein RHC31	31	5.90616	5.99807	6.09107	6.26005	6.31583	6.34947	6.40942	6.32721	5.80006	6.20379	5.93862	6.02531	6.54237	6.37425	6.64389	6.81443
P40040	THO1	Protein THO1	31	6.97862	6.97125	6.21725	6.06773	6.55013	5.76282	6.05282	6.18844	5.83056	5.84221	6.37595	6.29516	6.7366	6.59661	5.82605	5.70781
P36144	UTP30	Ribosome biogenesis protein UTP30	31	6.55907	6.53618	6.26796	6.55633	6.42078	6.05591	6.133	6.04094	6.72212	6.72558	7.00697	7.25638	6.11718	6.06359	4.94619	4.59182
P32783	ABD1	mRNA cap guanine-N7 methyltransferase	31	6.37515	6.16406	6.19771	5.89044	6.17989	6.18626	6.48266	6.6377	6.37493	6.33338	6.50752	5.70413	6.52456	6.59021	6.04609	5.8053
Q07897	CMS1	Protein CMS1	31	7.03612	6.60117	7.08188	6.58431	6.65511	6.72367	6.28671	5.96435	6.40472	6.59467	6.50877	6.54847	6.31264	6.24188	4.21718	4.23835
P39965	AIM10	Probable proline--tRNA ligase, mitochondrial	31	6.01674	6.36972	6.32843	6.23406	6.01149	6.40092	6.3403	6.26905	6.48508	6.35345	5.90823	5.9951	6.09996	6.22302	6.4882	6.47624
Q05934	VID22	Vacuolar import and degradation protein 22	31	6.41327	6.23874	6.55486	6.45552	6.63446	6.34895	6.52773	6.71714	6.06101	6.13994	6.00021	6.222	6.43767	6.35132	5.57084	5.32633
P32342	SRP21	Signal recognition particle subunit SRP21	31	7.07584	7.10032	6.74637	6.50666	6.30175	6.54905	5.97415	5.67789	7.28295	7.05462	6.73722	6.80712	5.81801	6.05145	4.36048	3.95612
P32618	YEL043W	Uncharacterized protein YEL043W	31	6.66381	6.63133	6.62968	6.54303	6.43343	6.61364	6.3616	5.90491	6.43147	6.14442	6.46181	6.67397	6.02379	6.42346	5.10836	4.95129
Q12078	SMF3	Iron transporter SMF3	31	6.61749	6.52792	6.36162	6.67565	6.34302	6.24991	6.29584	5.55557	6.89998	6.93454	6.9356	6.95452	6.8568	6.50894	3.99881	4.28377
P40474	QDR2	Quinidine resistance protein 2	31	6.0514	5.8262	5.79037	6.23894	6.28331	6.08692	6.62682	6.26281	6.06842	5.95333	6.41747	6.28718	6.05595	6.12287	6.95552	6.97248
Q12285	MDY2	Ubiquitin-like protein MDY2	31	6.06838	5.86907	6.13131	6.2754	6.1835	6.48412	6.36671	6.29703	5.74905	6.11166	6.1057	6.32379	6.50914	6.2899	6.57488	6.66035
Q04338	VTI1	t-SNARE VTI1	31	6.47962	6.79218	7.00601	5.94147	6.19709	6.50117	5.60571	5.61495	7.16037	6.75503	6.32644	6.32316	6.38819	6.07297	5.44209	5.39354
P53845	YIF1	Protein transport protein YIF1	31	5.93212	6.08369	5.92182	5.99355	6.26804	6.04451	6.35791	6.65317	6.63599	6.23904	6.41745	6.20677	6.49362	5.99816	6.49977	6.25438
Q07834	YLL032C	KH domain-containing protein YLL032C	31	6.25841	6.26199	6.40645	6.08108	6.45127	6.1801	5.96353	6.54102	6.79613	6.34044	6.64604	6.21887	5.88012	5.98299	5.95454	6.037
P40059	DOT6	Transcriptional regulatory protein DOT6	31	7.37229	7.88475	6.96962	7.14954	6.73856	6.81498	5.83433	5.17591	7.87605	7.7841	7.04977	6.96948	5.4083	5.62572	2.8253	2.52129
P36056	RSM22	Probable S-adenosyl-L-methionine-dependent RNA methyltransferase RSM22, mitochondrial	31	6.71965	6.47657	6.56075	6.63163	6.35256	5.87573	5.43711	6.02947	7.35994	7.06604	6.52694	6.60508	5.72537	6.15351	5.46054	5.01909
Q12123	DCS2	Inactive diphosphatase DCS2	31	5.28127	5.48396	5.79631	5.68466	5.44902	5.87749	6.61089	7.52818	3.91482	4.29513	4.13875	4.26044	5.92424	5.20613	12.1366	12.4121
P38256	YBR096W	Uncharacterized protein YBR096W	31	5.59312	5.81466	6.23362	5.70014	6.11811	6.11861	6.09686	6.36977	5.93546	5.19535	6.61394	6.87814	7.40466	7.11314	6.30703	6.50738
P47124	HOC1	Putative glycosyltransferase HOC1	31	6.34738	6.38691	6.76943	6.61164	6.20499	6.50694	5.98742	5.6189	6.81794	7.02185	6.64058	6.89119	6.15511	5.91094	5.27555	4.85325
P53899	CUZ1	CDC48-associated ubiquitin-like/zinc finger protein 1	31	6.82078	6.8312	7.19116	6.86871	6.38757	6.75765	5.76361	5.74248	7.12633	7.11527	7.04007	7.33535	6.13403	6.41803	3.49067	2.97707
Q05543	RTT103	Regulator of Ty1 transposition protein 103	31	6.16329	6.38115	6.67125	6.47568	6.18934	6.33362	6.43613	5.96542	6.78274	6.62353	6.54929	6.66699	5.85606	6.41029	5.24282	5.25239
P07277	ERG12	Mevalonate kinase	31	5.99626	6.04504	6.06046	6.26552	6.59357	6.47332	6.23318	6.50864	6.02048	5.82295	6.29504	6.14361	6.66065	6.65993	6.11509	6.10627
P53829	CAF40	Protein CAF40	31	6.32421	6.44994	6.45905	6.42866	6.53957	6.6784	6.02098	6.17605	6.30254	5.90013	6.14087	6.59567	5.91883	5.87088	6.38153	5.8127
P46957	POL31	DNA polymerase delta small subunit	31	6.14803	6.43076	6.18276	6.12937	6.26355	6.19502	6.11783	6.68411	6.43072	5.95727	6.14377	6.09202	6.34493	6.36057	6.25427	6.26502
P40187	PIG2	GSY2-interacting protein PIG2	31	7.43362	6.82337	6.4042	6.55097	6.11912	6.0712	6.56363	5.99623	8.2852	6.76082	7.03192	5.83805	5.5053	5.31308	4.50002	4.80327
P53172	SDS23	Protein SDS23	31	6.13827	6.09144	6.07138	6.17834	6.13347	6.02521	5.99523	6.51078	6.57986	6.08519	6.17875	5.99824	5.82989	5.83416	7.25693	7.09287
P40009	YND1	Golgi apyrase	31	6.69331	6.67068	6.5204	6.62307	6.25226	6.07796	6.4804	6.10493	7.06897	6.71129	6.58289	6.49729	5.94137	6.12582	4.67718	4.97219
P35183	AST1	Protein AST1	31	6.28698	6.1609	6.27817	6.37451	6.34195	6.16308	6.45245	6.27996	6.58646	6.32499	6.49499	6.10293	6.29788	6.03735	5.9529	5.8645
Q12344	GYP5	GTPase-activating protein GYP5	31	6.66378	6.3675	6.53765	6.18877	6.16603	6.23287	5.89807	5.92685	6.56588	6.55719	6.34094	6.4596	6.35176	5.87911	6.00154	5.86246
P28737	MSP1	Protein MSP1	31	6.52145	6.56994	6.41493	6.3915	6.44262	6.38801	6.05961	6.21078	6.45301	6.53934	5.84067	5.92986	5.39242	5.43512	6.59188	6.81887
P37293	NAT2	Putative N-terminal acetyltransferase 2	31	6.58863	6.79461	6.33136	6.18988	6.5682	6.35576	5.90121	6.00448	6.71971	6.87757	6.17082	6.38597	6.45174	6.45262	5.18299	5.02446
P41896	TFG2	Transcription initiation factor IIF subunit beta	31	6.29554	6.29049	6.77079	6.3912	6.37553	6.58619	6.45196	6.03223	6.0718	6.11563	6.36231	6.59975	6.4581	6.47366	5.22655	5.49826
P53730	ALG12	Dol-P-Man:Man(7)GlcNAc(2)-PP-Dol alpha-1,6-mannosyltransferase	31	6.19869	6.36319	6.03738	6.11046	6.31216	5.96161	5.88648	5.96221	6.35344	6.21677	6.16999	6.08054	6.01192	5.8828	7.19622	7.25615
Q12445	POM34	Nucleoporin POM34	31	6.96453	6.95916	6.79421	6.54415	6.39471	6.43582	5.82463	5.56272	7.23719	6.93159	6.6967	6.87184	5.74339	6.12055	4.61728	4.30153
P89886	TMA20	Translation machinery-associated protein 20	31	6.23625	5.94778	5.98885	6.02676	6.41044	6.37905	6.34177	6.32486	6.53141	6.25324	6.30591	6.21656	6.25755	6.23739	6.26399	6.27821
Q12044	RCN2	Regulator of calcineurin 2	31	6.57332	6.75317	6.48901	5.97266	6.35937	6.46125	5.86357	5.39131	5.96428	6.30217	6.21222	6.41629	6.75894	6.79647	5.45996	6.22602
P10823	GPA2	Guanine nucleotide-binding protein alpha-2 subunit	31	6.17228	6.67348	6.11406	6.85675	6.25998	6.54571	6.53361	5.97761	6.03106	6.34287	5.90484	6.13434	5.92597	6.05149	5.94806	6.52789
Q6Q547	NOP10	H/ACA ribonucleoprotein complex subunit NOP10	31	7.26843	7.41377	7.23108	6.522	6.90983	6.62119	6.66248	5.41989	5.97819	7.20079	6.68406	6.95454	6.08276	6.48588	3.262	3.30311
P0CT04	PBI2	Protease B inhibitor 2	31	9.1712	8.99878	5.7083	4.00841	6.25783	4.77279	4.30468	3.96906	5.52152	3.76158	5.27191	5.42347	9.00065	8.32881	8.09154	7.40949
P06776	PDE2	3',5'-cyclic-nucleotide phosphodiesterase 2	30	5.80795	5.80721	5.77484	6.20896	6.10885	5.89648	6.39029	6.40313	6.22736	5.96608	5.95858	6.20812	6.74114	6.57804	6.42604	7.49692
Q12296	MAM3	Protein MAM3	30	6.12164	6.30115	6.08161	6.23379	6.02412	6.20917	5.9031	6.03367	6.41412	6.33062	6.40075	6.29229	6.32911	6.4793	6.39903	6.44652
Q04599	MRPL1	54S ribosomal protein L1, mitochondrial	30	6.65638	6.48111	6.06265	6.45725	6.23656	6.54784	6.00145	6.4778	6.83149	6.7516	6.06887	6.14794	5.71401	5.61896	5.97446	5.97162
P33421	SDH3	Succinate dehydrogenase [ubiquinone] cytochrome b subunit, mitochondrial	30	5.82695	5.71372	5.94397	5.64921	6.17979	6.29972	6.57557	7.15604	6.08896	5.27273	5.14319	5.62005	5.90335	5.35387	8.79677	8.47611
P41835	THI6	Thiamine biosynthetic bifunctional enzyme	30	4.82265	5.00805	5.161	5.02641	5.28518	5.14033	5.8251	6.39287	5.22744	5.62038	5.35814	5.57114	6.41498	6.6066	11.1358	11.404
P53331	RNH70	RNA exonuclease 1	30	6.66421	6.90035	6.86436	6.53841	6.49169	6.43243	6.15273	6.09046	7.04155	6.50761	6.60248	6.6828	6.49865	6.52503	4.19046	3.81678
P36121	RPC37	DNA-directed RNA polymerase III subunit RPC5	30	6.6031	6.89764	7.05285	6.69654	6.40269	6.76783	5.88534	5.32032	6.99083	6.76593	6.67095	7.14414	5.98283	6.07175	4.48696	4.26032
Q12697	YPK9	Vacuolar cation-transporting ATPase YPK9	30	6.4693	7.25043	6.48146	6.41275	6.60044	6.50627	6.46183	5.98872	6.77344	7.02932	6.59598	6.46302	5.9676	6.10065	4.6505	4.24828
Q08818	MSC6	Meiotic sister-chromatid recombination protein 6, mitochondrial	30	6.52501	6.89632	6.57191	6.49129	6.23476	6.55863	5.64219	6.30887	6.58215	6.91243	6.37661	6.15752	5.47534	5.65943	5.97832	5.62924
P22219	VPS15	Serine/threonine-protein kinase VPS15	30	6.33474	6.57179	6.11004	6.00173	6.07791	5.82398	6.09379	6.46162	6.32769	6.57347	6.1923	6.32924	6.40058	6.09946	6.2643	6.33738
P47165	XPT1	Xanthine phosphoribosyltransferase 1	30	5.80588	5.74751	6.2051	6.15248	6.28413	6.42024	6.20847	6.58017	5.9025	5.89699	6.29205	6.33387	6.26591	6.76833	6.44221	6.69414
Q12745	SEC39	Protein transport protein SEC39	30	6.42302	6.46007	6.43372	6.37372	6.26834	6.24021	6.47811	6.20128	6.76884	6.47868	6.49988	6.39511	6.0348	6.00597	5.50824	5.43001
P36156	ECM4	Glutathione S-transferase omega-like 2	30	4.62911	4.70765	5.2246	5.00611	5.36643	5.80559	6.40812	7.7098	4.24698	4.55781	4.74664	4.89329	7.14892	6.73664	11.3315	11.4808
P00128	QCR7	Cytochrome b-c1 complex subunit 7, mitochondrial	30	6.3441	6.26825	6.33203	5.79137	6.29246	6.86569	6.67135	6.76751	5.95423	5.83442	5.57771	5.88246	5.87426	5.99682	6.58564	6.96171
P53632	PAP2	Poly(A) RNA polymerase protein 2	30	6.31467	6.72502	6.9154	6.74778	6.74204	6.68236	6.0005	5.76684	7.06748	6.91894	6.73019	6.58373	5.93879	5.93699	4.50388	4.42539
P48570	LYS20	Homocitrate synthase, cytosolic isozyme	30	6.14693	5.7497	5.90432	6.11596	6.09044	5.95779	6.29644	6.07503	6.54216	6.55505	6.7652	6.80136	7.87121	7.59673	4.71972	4.81196
Q99369	FSH3	Family of serine hydrolases 3	30	6.07065	6.12104	6.47515	6.39716	6.32377	6.26756	6.23124	6.3941	6.12007	6.1268	6.15228	6.21238	6.65256	6.72897	5.8314	5.8949
P38837	NSG1	Protein NSG1	30	6.73974	6.65743	6.54308	6.7504	6.52992	6.42934	6.0153	5.61879	6.69938	6.88444	6.62872	6.9786	6.45287	6.10086	4.55169	4.41943
P07248	ADR1	Regulatory protein ADR1	30	5.94271	5.63721	5.97089	5.72639	6.15889	6.54929	6.69069	7.36514	5.843	5.58931	5.592	6.1223	5.9819	5.9536	7.59141	7.28526
P40529	AGE2	ADP-ribosylation factor GTPase-activating protein effector protein 2	30	6.80105	6.79393	7.03075	6.45002	6.61486	6.65214	6.0352	5.32336	6.13891	6.54263	6.61153	7.07199	6.4025	6.34109	4.6349	4.55514
P39692	MET10	Sulfite reductase [NADPH] flavoprotein component	30	5.79174	5.74693	5.71124	5.66103	5.77435	5.8828	6.45956	6.42097	5.76635	5.65371	6.29453	5.91642	7.10906	6.70934	7.35633	7.74563
Q12504	RKM4	Ribosomal lysine N-methyltransferase 4	30	6.34217	6.23447	6.49739	6.32523	6.48612	6.72541	6.33816	5.84651	6.99945	6.74624	6.7488	6.47942	5.9566	6.40376	5.02036	4.8499
P21373	UTR1	NAD(+) kinase	30	6.29959	6.39749	6.40983	6.57498	6.10168	6.46043	6.25282	6.74808	6.34392	6.53255	6.10998	6.18299	6.63144	6.57435	5.36835	5.01152
P40510	SER33	D-3-phosphoglycerate dehydrogenase 2	30	6.24981	6.20976	6.29687	6.15698	6.35363	6.36661	6.16198	6.1884	6.25	5.90198	6.12513	6.04618	6.38646	6.26366	6.47082	6.57173
P47084	MRX12	MIOREX complex component 12	30	6.42726	6.63854	6.01171	6.41343	6.60409	6.21845	5.9794	6.28328	6.71704	6.6823	6.45601	6.33837	6.13733	5.99591	5.67926	5.41761
P39521	FHL1	Pre-rRNA-processing protein FHL1	30	6.7518	6.90383	6.58225	6.77861	6.75953	6.60596	5.89769	6.02578	7.15902	7.1918	6.91182	6.65624	5.87229	5.95345	4.13848	3.81144
Q02647	DYN2	Dynein light chain 1, cytoplasmic	30	6.14143	6.36538	6.22439	5.72301	6.3778	6.57342	6.66952	6.24484	5.95799	6.01483	6.41945	6.26347	6.70549	6.86138	5.67095	5.78666
P07236	MST1	Threonine--tRNA ligase, mitochondrial	30	6.24975	6.07138	6.18066	6.45616	5.9506	5.86282	5.84366	5.81379	6.72086	6.75001	6.44035	6.16654	6.04715	5.92892	6.97265	6.54468
P00425	COX5B	Cytochrome c oxidase subunit 5B, mitochondrial	30	5.49608	5.96326	5.54979	5.73392	5.34133	5.41228	6.11021	6.17213	5.31212	5.90685	4.68953	4.70352	6.38417	5.85993	10.3419	11.023
Q05924	DCR2	Phosphatase DCR2	30	6.44595	6.60941	6.41198	6.38572	6.0888	6.37928	6.02836	6.51674	6.69806	6.33881	6.42208	6.4325	5.95743	6.38143	5.71601	5.18742
P24031	PHO3	Constitutive acid phosphatase	30	6.94843	7.11988	6.84865	6.76133	6.32904	6.25072	5.65732	5.48002	6.96374	7.44947	6.31616	6.64006	4.63767	4.77491	5.9532	5.86939
P39102	XDJ1	DnaJ protein homolog XDJ1	30	6.59612	6.47667	6.66681	6.57098	6.43961	6.23787	6.04409	6.24336	6.42898	6.5239	6.18791	6.32693	5.96272	5.92192	5.77091	5.60121
P25044	PTP1	Tyrosine-protein phosphatase 1	30	6.00607	6.09917	6.12936	6.06367	6.11862	5.83419	6.20314	6.39008	6.46002	6.08165	5.97774	6.55073	6.57218	6.37316	6.5891	6.55112
P36525	MRPL24	54S ribosomal protein L24, mitochondrial	30	6.85561	6.72297	6.73733	6.3526	6.31672	6.74254	5.81741	6.24874	6.77524	6.67663	6.5841	6.21728	5.8019	5.7487	5.30726	5.09499
P39111	VMA7	V-type proton ATPase subunit F	30	6.45677	6.5631	6.18337	6.10441	6.32911	6.47478	6.50157	6.43442	6.06604	6.06526	5.92864	5.70924	6.27628	6.49841	6.00785	6.40076
P16664	RGP1	Guanine nucleotide exchange factor subunit RGP1	30	5.94377	6.41279	5.95525	6.03751	6.2349	5.81037	6.02052	6.43003	7.06089	6.35563	6.63127	6.41061	6.4257	5.84045	6.31821	6.11209
P36523	MRPL15	54S ribosomal protein L15, mitochondrial	30	6.61004	6.74601	6.63944	6.89996	6.10192	6.70767	6.0523	6.36733	6.58395	6.27784	6.20493	6.30135	5.51354	5.71924	5.69745	5.57701
P38966	YDR089W	Uncharacterized protein YDR089W	30	6.85293	6.96071	6.87842	7.01293	6.33865	6.51289	6.07239	5.78467	6.67471	6.59894	6.12087	6.48187	5.8407	5.64793	5.07009	5.15131
P41734	IAH1	Isoamyl acetate-hydrolyzing esterase	30	6.08805	6.05847	6.03989	6.0011	6.23031	6.19953	6.15757	6.34537	6.41664	6.10268	6.3057	6.18067	6.51262	6.346	6.33314	6.68227
P40851	AXL1	Putative protease AXL1	30	6.10207	6.23175	6.06133	6.08499	6.30098	6.09023	6.30538	6.40817	6.5669	6.54577	6.32607	5.98806	6.18614	5.70426	6.64426	6.45364
Q04991	FMP42	Protein FMP42	30	6.36217	6.26975	6.54778	6.44947	6.85462	6.47129	6.19158	5.96751	6.83035	6.80648	6.82703	6.92032	6.32261	6.39716	4.23472	4.54714
P38274	HSL7	Protein arginine N-methyltransferase HSL7	30	6.56526	6.66219	6.81119	6.56874	6.23016	6.27284	6.22436	5.72238	7.16956	6.90495	7.02783	6.62052	5.86011	6.4691	4.58875	4.30207
P40509	SEC28	Coatomer subunit epsilon	30	6.42187	6.15216	6.33798	6.50997	6.47202	6.48845	6.494	6.20343	6.25227	6.41244	6.00345	5.95406	6.36012	6.20968	5.73301	5.9951
P37298	SDH4	Succinate dehydrogenase [ubiquinone] cytochrome b small subunit, mitochondrial	30	5.68431	5.86792	5.96952	5.56848	6.10436	6.30267	6.62293	6.91801	5.91263	5.63574	5.43075	5.32113	5.99983	5.31818	8.61755	8.72599
P04650	RPL39	60S ribosomal protein L39	30	7.30959	6.9461	7.29034	7.30405	7.10399	6.62822	5.3632	4.7114	7.90964	7.57372	7.52267	7.31519	5.09376	5.57916	3.34308	3.00588
P40480	HOS4	Protein HOS4	29	6.43115	6.64399	6.72797	6.58869	6.68966	6.37713	6.46686	6.23211	6.1692	6.75519	6.35519	6.48646	6.46798	6.37559	4.6126	4.62022
P36122	BCH2	Protein BCH2	29	5.91565	5.94957	6.20811	6.03781	5.96507	6.24523	6.76772	6.27018	6.73131	6.46326	6.28675	6.62043	6.75978	6.68609	5.483	5.61005
P43611	OSW7	Outer spore wall protein 7	29	6.21215	6.13638	6.094	6.20013	5.98365	6.22479	6.2548	6.30042	6.65397	6.45983	6.34841	6.23649	6.81746	6.68717	5.65208	5.73825
P06182	CYC3	Cytochrome c heme lyase	29	6.41688	6.67791	6.08264	5.88384	6.25998	6.60813	5.91534	5.98496	6.64005	6.5226	6.44025	6.40008	6.1336	5.98093	5.98128	6.07155
P52489	PYK2	Pyruvate kinase 2	29	6.23589	6.00243	6.15235	6.01371	5.89247	6.14875	6.51158	6.85193	5.57326	5.21181	5.20931	5.1157	6.57854	6.47169	7.98005	8.05051
P53177	TYW3	tRNA wybutosine-synthesizing protein 3	29	6.22251	6.07831	6.42909	6.63293	6.46538	6.51082	6.3945	6.37418	6.56624	6.60264	6.52116	6.74159	6.25139	6.42078	4.95508	4.83341
Q03790	NUP53	Nucleoporin NUP53	29	7.08904	6.85284	6.60309	6.56676	6.50057	6.54033	6.09266	5.85351	6.81452	6.71946	6.94898	7.10866	5.94314	6.19222	4.17481	3.9994
Q04172	SHE9	Sensitive to high expression protein 9, mitochondrial	29	6.44391	6.55125	6.56503	6.7964	6.58659	6.85243	6.38008	6.27903	6.95525	6.4314	6.46437	6.78195	6.07738	6.46893	4.14525	4.22075
P46948	SKI6	Exosome complex component SKI6	29	6.0128	6.02943	6.385	6.41176	6.33999	6.14536	6.35521	6.70543	6.43465	6.5155	6.33241	6.02177	5.95116	6.9084	5.56114	5.89
P40485	SLM1	Phosphatidylinositol 4,5-bisphosphate-binding protein SLM1	29	6.45189	6.22994	6.35702	6.2429	6.0392	6.34723	6.21677	6.246	6.04216	6.09099	5.8725	5.88111	6.31215	6.12297	6.90009	6.64708
Q08204	SMC5	Structural maintenance of chromosomes protein 5	29	6.42251	6.35795	6.53468	6.42476	6.18224	6.12179	6.58578	6.52796	6.25418	6.64586	6.414	6.67885	6.62915	6.52524	4.72294	4.9721
Q12166	LEU9	2-isopropylmalate synthase 2, mitochondrial	29	6.78125	6.64272	6.4942	6.44267	6.42411	6.20949	6.13636	5.7604	7.03842	7.08309	6.72635	6.80482	5.44108	5.83732	5.17471	5.00302
Q12033	RIM20	pH-response regulator protein palA/RIM20	29	6.02585	5.91301	5.82263	6.11589	6.15966	6.11326	6.4641	6.82387	6.0903	5.76993	5.85797	5.91904	6.47174	6.28322	6.79058	7.37896
P17121	SAC7	GTPase-activating protein SAC7	29	6.49297	6.30448	7.28502	6.48918	6.26409	6.47109	6.03785	5.47453	6.44819	7.01005	6.74958	7.15686	6.40321	6.73461	4.43426	4.24402
P38439	LEO1	RNA polymerase-associated protein LEO1	29	6.40893	6.49035	6.28158	6.28608	6.37366	6.21722	6.05657	6.37544	6.56569	6.64999	6.36745	6.19342	5.888	6.0222	5.91562	5.90779
Q02884	ELP4	Elongator complex protein 4	29	6.63441	6.5743	6.53003	6.30529	6.41482	6.46013	6.28473	6.06036	6.53513	6.63557	6.62689	6.33352	6.23955	6.27667	5.0596	5.02899
P16370	RPB3	DNA-directed RNA polymerase II subunit RPB3	29	6.45435	6.29986	6.10167	6.75153	6.42477	6.32599	6.21538	6.34707	6.58681	5.94004	6.26147	6.10879	6.35054	6.23882	6.01821	5.57471
P37020	GEF1	Anion/proton exchange transporter GEF1	29	6.51793	6.6614	6.61072	6.34842	6.23023	6.30695	6.18459	6.1511	6.40291	6.45676	6.08182	6.49731	5.73012	5.74775	6.06981	6.00216
P48526	ISM1	Isoleucine--tRNA ligase, mitochondrial	29	6.08349	6.19892	6.48311	6.15505	6.16694	6.07723	6.02873	6.20835	6.5769	6.65864	6.32024	6.35249	5.74349	5.98918	6.29372	6.66351
Q02933	RNY1	Ribonuclease T2-like	29	5.62336	5.69037	6.11471	6.18266	5.57749	6.1683	6.57477	7.08441	4.54352	5.07059	4.60809	4.77755	5.88494	5.95201	9.58293	10.5643
P40453	UBP7	Ubiquitin carboxyl-terminal hydrolase 7	29	5.8733	5.78761	5.95576	5.75034	6.1544	5.9031	6.12025	6.69485	5.6884	5.9325	5.72389	5.40173	6.78743	6.34964	7.86608	8.0107
P41834	UFE1	Syntaxin UFE1	29	6.36722	6.25553	6.3614	6.58328	6.5238	6.26483	6.37832	6.69019	6.57346	6.42409	6.49099	6.38885	6.73768	6.45712	4.71174	4.7915
P04037	COX4	Cytochrome c oxidase subunit 4, mitochondrial	29	6.57265	8.19881	6.19811	5.99214	6.40202	6.12921	5.21442	4.92792	4.81934	5.24641	5.59991	5.34429	5.88876	5.79638	9.05202	8.6176
P34163	TGL1	Sterol esterase TGL1	29	5.98136	6.29384	5.90856	6.30868	5.94473	5.91533	6.26643	6.19926	6.77553	6.23864	6.3358	6.40639	6.59089	6.23715	6.28577	6.31164
P32451	BIO2	Biotin synthase, mitochondrial	29	6.33689	6.0432	5.89626	5.97057	6.20252	6.35293	5.86277	5.63809	6.70847	6.57018	6.51023	6.02759	5.39569	5.49063	7.64754	7.34646
P53076	VID30	Vacuolar import and degradation protein 30	29	6.02522	6.15041	6.45139	6.09189	5.94129	6.25027	6.41395	6.45206	5.91185	5.75112	5.76902	5.93714	6.28274	5.97045	7.11713	7.48409
P53255	DRN1	CWF19-like protein DRN1	29	6.42046	6.08189	6.46479	6.57048	6.33813	6.34021	5.93398	6.28624	6.80905	6.25633	6.7173	6.5568	6.30829	6.01844	5.60542	5.29219
Q08886	GPB1	Guanine nucleotide-binding protein subunit beta 1	29	6.14843	6.37292	6.02478	6.26714	6.21753	6.13592	6.34251	6.60602	6.3829	6.14376	6.4479	6.34826	6.12153	6.35207	5.95836	6.12997
Q03944	VPS64	Vacuolar protein sorting-associated protein 64	29	6.48182	6.2685	6.22251	6.3926	6.21521	6.42842	6.07006	6.18439	6.39713	6.4576	6.41302	6.53317	6.20225	6.3368	5.70703	5.68947
Q08193	GAS5	1,3-beta-glucanosyltransferase GAS5	29	5.95405	5.97726	5.61535	5.98158	5.87661	5.88591	6.3758	6.39442	5.81692	6.08581	5.90722	5.68771	5.99244	6.01186	8.26569	8.17134
Q03976	RSM24	37S ribosomal protein S24, mitochondrial	29	7.05903	6.92359	6.83967	6.62085	6.51663	6.71855	5.92342	5.81339	7.28094	7.20104	6.83633	6.91427	5.40858	5.68808	4.21146	4.04418
P35202	THI80	Thiamine pyrophosphokinase	29	6.4649	5.95261	6.25205	6.16837	6.29353	6.22617	6.19199	6.37838	6.96935	6.34399	6.40717	6.62313	6.36118	6.24721	5.30405	5.81593
P53858	BNI4	Protein BNI4	29	6.87866	6.91008	6.43179	6.6189	6.56011	6.26792	5.93238	6.03369	7.11526	6.84054	6.91629	7.03878	5.73416	6.06534	4.41744	4.23866
P38349	UBX7	UBX domain-containing protein 7	29	6.26832	6.36575	6.69978	6.27702	6.58515	6.56556	6.32313	5.835	6.23662	6.32743	5.91364	6.28375	6.44564	6.36538	5.69813	5.80971
P23776	EXG1	Glucan 1,3-beta-glucosidase I/II	29	6.24671	6.48346	6.19371	6.25132	6.25081	6.29278	6.3846	5.62705	6.49685	6.72121	6.37127	6.65811	6.39872	6.31137	5.79399	5.51803
P53292	MRPS35	37S ribosomal protein S35, mitochondrial	29	6.74756	6.83311	6.64698	6.55876	6.12281	6.31693	5.70125	6.15583	7.13007	6.92957	6.45762	6.46005	5.60139	5.52326	5.51485	5.29996
P38122	ECM31	3-methyl-2-oxobutanoate hydroxymethyltransferase	29	6.2239	6.25941	6.13669	6.13144	6.09644	6.33181	5.92894	6.25479	6.34769	6.32099	6.22767	6.2505	6.29088	6.29429	6.45775	6.44681
P38087	YMC2	Carrier protein YMC2, mitochondrial	29	6.80045	6.68498	6.22965	6.41726	6.3609	6.41937	6.57711	6.20057	7.45793	6.65644	6.75371	6.81978	7.02105	6.81628	3.58778	3.19673
P32913	VPS17	Vacuolar protein sorting-associated protein 17	29	5.95445	6.17941	6.1016	6.11364	6.20211	6.15879	6.35387	6.41464	6.4337	6.38148	6.41952	6.10752	6.61897	6.84352	5.73666	5.9801
Q06406	LSM6	U6 snRNA-associated Sm-like protein LSm6	29	6.76612	6.64329	6.80847	6.12796	7.04103	6.92908	7.018	5.61195	5.69499	5.58085	5.92966	5.95245	6.7341	6.77932	5.14783	5.23492
Q04430	CAB1	Pantothenate kinase CAB1	29	5.91448	5.81614	6.21254	6.02642	6.33596	6.20034	6.43705	6.50663	6.30619	6.51222	6.42492	6.32525	6.57446	6.35147	6.07931	5.97662
P49955	HSH155	U2 snRNP component HSH155	28	6.36206	6.25204	6.01107	6.35356	6.71793	5.86758	6.19963	6.58441	6.71338	6.22147	6.67485	6.66578	6.15916	5.75744	6.14965	5.30999
P33324	YKL091C	CRAL-TRIO domain-containing protein YKL091C	28	5.54229	5.73438	6.57637	6.07879	5.64448	6.68075	6.36472	6.51699	5.66086	5.67848	5.60782	5.59608	6.62359	6.8115	7.40021	7.48269
P06197	PIS1	CDP-diacylglycerol--inositol 3-phosphatidyltransferase	28	6.00481	5.92689	6.15522	6.41946	6.2688	6.12994	6.23162	6.77177	5.73087	6.0439	5.9549	6.34081	6.33571	6.40979	6.76884	6.50665
P39107	MNN9	Mannan polymerase complexes subunit MNN9	28	6.42925	6.70339	6.59225	6.67729	6.20607	6.20516	6.28621	6.0616	6.59014	6.56318	6.35947	6.53262	6.36092	6.12231	5.26621	5.04393
[truncated: 2,690 more rows]
